# Supplementary material for: Reorganization of metastamiRs in the evolution of metastatic aggressive neuroblastoma cells
Source: BMC Genomics. 2015 Jul 7;16(1):501. doi: 10.1186/s12864-015-1642-x (PMC4491873; doi:10.1186/s12864-015-1642-x)
Supplement: Additional file 6: — Reorganization of metastamiRs in the evolution of metastatic aggressive neuroblastoma cells. [file 12864_2015_1642_MOESM6_ESM.xls]

## Sheet: Metadata
SERIES
Title	Reorganization of metastamiRs in the evolution of metastatic aggressive neuroblastoma cells
Contributor	Natarajan Aravindan
SAMPLES
Sample name	title	source name	organism	characteristics: Tissue	molecule	label	platform
NB-NM-PX-1	Tumor tissue from non-metastatic primary xenograft off Animal -1	Neuroblastoma	Homo sapiens	primary xenograft	whole genome miRNAs	Cy3	Phalanx OneArray v4
NB-NM-PX-2	Tumor tissue from non-metastatic primary xenograft off Animal -2	Neuroblastoma	Homo sapiens	primary xenograft	whole genome miRNAs	Cy3	Phalanx OneArray v4
NB-MT-AD-1	Tumor tissue from metastatic site of Animal 1 bearing aggressive high-risk disease	Neuroblastoma	Homo sapiens	Metastasized Neuroblastoma	whole genome miRNAs	Cy3	Phalanx OneArray v4
NB-MT-AD-2	Tumor tissue from metastatic site of Animal 2 bearing aggressive high-risk disease	Neuroblastoma	Homo sapiens	Metastasized Neuroblastoma	whole genome miRNAs	Cy3	Phalanx OneArray v4
NB-MT-AD-3	Tumor tissue from metastatic site of Animal 3 bearing aggressive high-risk disease	Neuroblastoma	Homo sapiens	Metastasized Neuroblastoma	whole genome miRNAs	Cy3	Phalanx OneArray v4
NB-MT-AD-4	Tumor tissue from metastatic site of Animal 4 bearing aggressive high-risk disease	Neuroblastoma	Homo sapiens	Metastasized Neuroblastoma	whole genome miRNAs	Cy3	Phalanx OneArray v4

## Sheet: Matrix
Row	Column	ID	Name	NB-NM-PX-1	NB-NM-PX-2	NB-MT-AD-1	NB-MT-AD-2	NB-MT-AD-3	NB-MT-AD-4
1	1	PH_c_0000001	PH_c_0000001	4803.94	4442.09	0	916.33	638.1	503.32
1	2	PH_mr_0000233	hsa-miR-483-3p	7241.94	14588.1	0	10227.6	13059.5	14395.5
1	3	PH_mr_0000862	hsa-miR-148a*	6306.94	4320.09	0	1040.02	168.14	427.64
1	4	PH_mr_0000750	hsa-miR-26a	7576.94	6466.09	0	1818.99	890.6	460.66
1	5	PH_mr_0000411	hsa-miR-325	5191.94	4716.09	0	1213.58	398.1	227.66
1	6	PH_mr_0000509	-	18318.9	12396.1	0	8163.64	9608.55	12067.5
1	7	empty	empty	Background	Background	Background	Background	Background	Background
1	8	PH_mr_0000247	hsa-miR-1282	5936.94	5190.09	0	668.33	211.62	702.54
1	9	empty	empty	Background	Background	Background	Background	Background	Background
1	10	PH_mr_0000770	hsa-miR-30b	4115.94	3862.09	0	758.33	586.62	32.72
1	11	PH_mr_0000507	hsa-miR-454	10803.9	7851.09	0	363.49	617.08	654.56
1	12	PH_mr_0000441	hsa-miR-520a-3p	4911.94	4046.09	0	502.27	210.6	286.48
1	13	PH_mr_0000014	hsa-miR-31	3659.94	3980.09	8.16	94.46	154.86	299.44
1	14	PH_mr_0000225	hsa-miR-1249	19717.9	17077.1	10.22	8615.64	5060.55	5229.54
1	15	PH_mr_0000929	hsa-miR-127-5p	5692.94	4497.09	0	352.77	344.34	1124.08
1	16	PH_mr_0000805	hsa-miR-204	4795.94	4854.09	0	97.65	26.96	303.26
1	17	PH_mr_0000824	hsa-miR-34a*	5271.94	4624.09	5.05	267.37	330.85	1169.26
1	18	PH_mr_0000432	-	5492.94	4565.09	0	249.9	692.4	296.6
1	19	PH_mr_0000888	-	19986.9	20265.1	0	16751.6	17183.5	17201.5
1	20	PH_mr_0003482	-	5826.94	4982.09	0	307.08	1402.06	377.2
1	21	PH_mr_0001098	hsa-let-7i*	6847.94	4738.09	0	426.08	620.55	84.7
1	22	PH_mr_0000823	hsa-miR-145	6869.94	5818.09	0	873.4	758.07	94.44
1	23	PH_mr_0000582	hsa-miR-181c	5532.94	5201.09	0.05	327.89	848.83	240.06
1	24	PH_mr_0000430	-	8804.94	8006.09	0	1833.64	1589.55	1316.28
1	25	PH_mr_0002383	-	5118.94	4591.09	0	299.83	617.33	82.04
1	26	PH_mr_0000781	hsa-miR-505	4895.94	5399.09	0	161.33	211.61	175.02
1	27	PH_mr_0000922	hsa-miR-124*	5567.94	4889.09	0	332.8	372.12	52.58
1	28	PH_c_0000001	PH_c_0000001	5213.94	5248.09	0	1207.64	917.55	520.04
1	29	empty	empty	Background	Background	Background	Background	Background	Background
1	30	PH_mr_0000639	hsa-miR-593	4917.94	4948.09	0.05	474.43	46.94	48.32
1	31	PH_mr_0000892	hsa-miR-513c	7810.94	5761.09	0	4807.64	4266.55	4594.54
1	32	PH_mr_0000191	hsa-miR-519b-3p	5420.94	5326.09	0	638.42	335.07	119.52
1	33	PH_mr_0000164	-	20008.9	20254.1	42.71	16772.6	16795.5	17060.5
1	34	empty	empty	Background	Background	Background	Background	Background	Background
1	35	PH_mr_0000611	hsa-miR-214	5105.94	5662.09	2885.06	1029.71	1211.55	163.76
1	36	empty	empty	Background	Background	Background	Background	Background	Background
1	37	PH_mr_0000896	-	4794.94	4777.09	1.05	519.39	1414.56	140.86
1	38	PH_mr_0000379	hsa-miR-574-5p	19739.9	20133.1	0	16638.6	17154.5	17136.5
1	39	PH_mr_0000166	hsa-miR-1255b	16452.9	14134.1	0	4368.64	2191.55	1684.76
1	40	PH_mr_0003486	-	5024.94	5670.09	0	1601.02	584.1	435.46
1	41	empty	empty	Background	Background	Background	Background	Background	Background
1	42	empty	empty	Background	Background	Background	Background	Background	Background
1	43	PH_mr_0002411	hsa-miR-1825	6594.94	8906.09	0	7708.64	13809.5	6645.54
1	44	PH_mr_0000381	hsa-miR-378*	5749.94	5653.09	0	261.99	352.34	782.16
1	45	empty	empty	Background	Background	Background	Background	Background	Background
1	46	empty	empty	Background	Background	Background	Background	Background	Background
1	47	PH_mr_0000747	hsa-miR-186	6365.94	6266.09	0	1341.05	657.31	245.14
1	48	PH_c_0000001	PH_c_0000001	4949.94	4159.09	0	276.62	566.06	794.28
2	1	PH_c_0000001	PH_c_0000001	4489.94	4202.09	0	1512.64	555.07	494.74
2	2	PH_mr_0000233	hsa-miR-483-3p	8167.94	13915.1	0.05	12414.6	13545.5	13430.5
2	3	PH_mr_0000862	hsa-miR-148a*	4761.94	4695.09	0	1042.64	754.85	254.84
2	4	PH_mr_0000750	hsa-miR-26a	7447.94	6220.09	0	609.05	755.33	153.86
2	5	PH_mr_0000411	hsa-miR-325	5468.94	4117.09	0	615.64	50.69	122.38
2	6	PH_mr_0000509	-	17692.9	12205.1	0	7871.64	9594.55	12125.5
2	7	empty	empty	Background	Background	Background	Background	Background	Background
2	8	PH_mr_0000247	hsa-miR-1282	6117.94	5514.09	0	1927.52	467.82	426.4
2	9	empty	empty	Background	Background	Background	Background	Background	Background
2	10	PH_mr_0000770	hsa-miR-30b	4281.94	4552.09	0	1460.68	1004.12	101.26
2	11	PH_mr_0000507	hsa-miR-454	10383.9	7893.09	0	650.08	666.31	319.36
2	12	PH_mr_0000441	hsa-miR-520a-3p	3933.94	3540.09	0	335.37	422.58	501.12
2	13	PH_mr_0000014	hsa-miR-31	3785.94	3460.09	0	287.18	143.6	152.1
2	14	PH_mr_0000225	hsa-miR-1249	19775.9	17440.1	58.55	9058.64	5456.55	5405.54
2	15	PH_mr_0000929	hsa-miR-127-5p	5596.94	4765.09	0	579.67	340.82	80.7
2	16	PH_mr_0000805	hsa-miR-204	5255.94	4237.09	0	183.18	91.92	354.52
2	17	PH_mr_0000824	hsa-miR-34a*	5625.94	4552.09	0.11	446.05	249.41	416.68
2	18	PH_mr_0000432	-	5376.94	4816.09	16.22	516.12	183.86	515.1
2	19	PH_mr_0000888	-	19796.9	20555.1	0	16860.6	16992.5	17089.5
2	20	PH_mr_0003482	-	5538.94	4988.09	0	1659.08	387.57	1650.98
2	21	PH_mr_0001098	hsa-let-7i*	5870.94	4815.09	0	365.8	515.06	69.88
2	22	PH_mr_0000823	hsa-miR-145	7056.94	6209.09	5.05	380.64	238.87	166.54
2	23	PH_mr_0000582	hsa-miR-181c	5405.94	4832.09	0	365.77	68.66	87.04
2	24	PH_mr_0000430	-	9175.94	7917.09	0	2032.64	1288.55	1269.28
2	25	PH_mr_0002383	-	5004.94	5369.09	0	3020.77	283.83	349.46
2	26	PH_mr_0000781	hsa-miR-505	5177.94	4829.09	0	2460.33	348.6	158.06
2	27	PH_mr_0000922	hsa-miR-124*	5119.94	5014.09	0	1721.14	334.34	41.5
2	28	PH_c_0000001	PH_c_0000001	5756.94	4991.09	0	939.77	837.81	593.76
2	29	empty	empty	Background	Background	Background	Background	Background	Background
2	30	PH_mr_0000639	hsa-miR-593	5255.94	4794.09	8.16	413.33	166.85	61.96
2	31	PH_mr_0000892	hsa-miR-513c	7783.94	6271.09	16.11	5565.64	4022.55	4524.54
2	32	PH_mr_0000191	hsa-miR-519b-3p	5982.94	4910.09	0	785.77	252.09	210.58
2	33	PH_mr_0000164	-	19952.9	20500.1	4.33	16617.6	16799.5	17023.5
2	34	empty	empty	Background	Background	Background	Background	Background	Background
2	35	PH_mr_0000611	hsa-miR-214	8296.94	5451.09	3258.06	590.67	479.57	193.4
2	36	empty	empty	Background	Background	Background	Background	Background	Background
2	37	PH_mr_0000896	-	5137.94	5242.09	1150.91	1679.11	665.06	454.52
2	38	PH_mr_0000379	hsa-miR-574-5p	19773.9	20423.1	9.22	16732.6	17129.5	17150.5
2	39	PH_mr_0000166	hsa-miR-1255b	15134.9	12300.1	0	4938.64	2141.57	1760.28
2	40	PH_mr_0003486	-	7016.94	5789.09	113.33	471.42	1588.09	215.62
2	41	empty	empty	Background	Background	Background	Background	Background	Background
2	42	empty	empty	Background	Background	Background	Background	Background	Background
2	43	PH_mr_0002411	hsa-miR-1825	8589.94	12950.1	45.22	8704.64	14286.5	7933.54
2	44	PH_mr_0000381	hsa-miR-378*	6787.94	5971.09	0	470.08	788.82	218.02
2	45	empty	empty	Background	Background	Background	Background	Background	Background
2	46	empty	empty	Background	Background	Background	Background	Background	Background
2	47	PH_mr_0000747	hsa-miR-186	5825.94	5271.09	0	285.65	684.8	101.22
2	48	PH_c_0000001	PH_c_0000001	4608.94	4322.09	0	431.74	654.55	707.98
3	1	PH_c_0000001	PH_c_0000001	4657.94	4288.09	0	1202.99	412.34	696.68
3	2	PH_mr_0000233	hsa-miR-483-3p	6722.94	13553.1	0	15371.6	13476.5	13721.5
3	3	PH_mr_0000862	hsa-miR-148a*	5868.94	4408.09	0	481.08	488.83	251.94
3	4	PH_mr_0000750	hsa-miR-26a	9583.94	6359.09	0	2203.67	869.35	170.82
3	5	PH_mr_0000411	hsa-miR-325	5547.94	4576.09	0	1035.99	99.17	284.5
3	6	PH_mr_0000509	-	18172.9	12630.1	0	9106.64	10915.5	12020.5
3	7	empty	empty	Background	Background	Background	Background	Background	Background
3	8	PH_mr_0000247	hsa-miR-1282	6023.94	5093.09	0	1666.99	474.82	369.84
3	9	empty	empty	Background	Background	Background	Background	Background	Background
3	10	PH_mr_0000770	hsa-miR-30b	4949.94	3721.09	0	1375.18	557.11	36.46
3	11	PH_mr_0000507	hsa-miR-454	11624.9	7942.09	0	2490.64	405.07	2554.64
3	12	PH_mr_0000441	hsa-miR-520a-3p	5823.94	3883.09	0	1035.42	132.9	235.46
3	13	PH_mr_0000014	hsa-miR-31	4100.94	3756.09	0	579.74	281.61	75.48
3	14	PH_mr_0000225	hsa-miR-1249	19838.9	17905.1	0	9015.64	5450.55	4963.54
3	15	PH_mr_0000929	hsa-miR-127-5p	5724.94	4396.09	12.05	233.15	126.88	96.38
3	16	PH_mr_0000805	hsa-miR-204	5082.94	4711.09	0	128.06	104.41	137.82
3	17	PH_mr_0000824	hsa-miR-34a*	5810.94	3707.08	0	599.02	190.87	50.4
3	18	PH_mr_0000432	-	5574.94	4740.09	0	991.02	540.58	82.22
3	19	PH_mr_0000888	-	19952.9	20398.1	8.55	16868.6	16899.5	17099.5
3	20	PH_mr_0003482	-	6062.94	4954.09	0	2314.67	861.8	84.52
3	21	PH_mr_0001098	hsa-let-7i*	5599.94	5119.09	0	549.02	321.58	100.22
3	22	PH_mr_0000823	hsa-miR-145	6944.94	5583.09	0	2511.33	224.33	74.62
3	23	PH_mr_0000582	hsa-miR-181c	5964.94	5126.09	0	1401.02	81.93	62.4
3	24	PH_mr_0000430	-	9669.94	8657.09	0.05	1780.64	1712.55	1229.98
3	25	PH_mr_0002383	-	5666.94	5597.09	0	1793.96	1134.83	54.66
3	26	PH_mr_0000781	hsa-miR-505	4985.94	5011.09	0	470.71	358.82	174.02
3	27	PH_mr_0000922	hsa-miR-124*	5213.94	4605.09	84.11	392.58	42.97	54.02
3	28	PH_c_0000001	PH_c_0000001	5189.94	4830.09	0	1055.64	1126.55	534.94
3	29	empty	empty	Background	Background	Background	Background	Background	Background
3	30	PH_mr_0000639	hsa-miR-593	4074.92	5059.09	0	123.12	267.11	111.82
3	31	PH_mr_0000892	hsa-miR-513c	7817.94	6535.09	0	5246.64	4547.55	4514.54
3	32	PH_mr_0000191	hsa-miR-519b-3p	5330.94	5072.09	51.22	772.64	200.85	1102.4
3	33	PH_mr_0000164	-	19931.9	20457.1	0	16667.6	16882.5	17131.5
3	34	empty	empty	Background	Background	Background	Background	Background	Background
3	35	PH_mr_0000611	hsa-miR-214	5166.94	4953.09	1135.51	1510.67	614.31	1921.34
3	36	empty	empty	Background	Background	Background	Background	Background	Background
3	37	PH_mr_0000896	-	4967.94	5237.09	13690.1	442.08	569.55	1070.46
3	38	PH_mr_0000379	hsa-miR-574-5p	19749.9	20420.1	18.16	16483.6	17198.5	17133.5
3	39	PH_mr_0000166	hsa-miR-1255b	15296.9	12266.1	2.16	5704.64	2830.55	1437.94
3	40	PH_mr_0003486	-	4990.94	4395.09	0	4455.36	471.12	1194.08
3	41	empty	empty	Background	Background	Background	Background	Background	Background
3	42	empty	empty	Background	Background	Background	Background	Background	Background
3	43	PH_mr_0002411	hsa-miR-1825	6480.94	11758.1	0.05	10962.6	13475.5	7214.54
3	44	PH_mr_0000381	hsa-miR-378*	5039.94	6112.09	0	617.39	575.06	340.66
3	45	empty	empty	Background	Background	Background	Background	Background	Background
3	46	empty	empty	Background	Background	Background	Background	Background	Background
3	47	PH_mr_0000747	hsa-miR-186	5819.94	6307.09	0	1923.93	874.06	186.32
3	48	PH_c_0000001	PH_c_0000001	4910.94	4338.09	0	819.67	768.55	925.28
4	1	empty	empty	Background	Background	Background	Background	Background	Background
4	2	PH_mr_0000230	hsa-miR-626	7194.94	5691.09	12477.1	986.08	203.36	445.18
4	3	PH_mr_0003478	hsa-miR-1539	6174.94	5022.09	0	328.21	167.9	323.82
4	4	PH_mr_0003487	-	6160.94	5187.09	0	583.55	296.58	191.6
4	5	PH_mr_0000757	hsa-miR-940	11782.9	7570.09	0.05	1653.64	1175.8	1509.54
4	6	PH_mr_0000479	hsa-miR-105	6674.94	4160.09	9272.06	926.99	333.64	89.02
4	7	PH_mr_0003466	hsa-miR-1468	5161.94	4681.09	0	555.36	361.33	399.7
4	8	empty	empty	Background	Background	Background	Background	Background	Background
4	9	PH_mr_0003479	-	5301.94	4229.09	0	640.99	359.82	201.34
4	10	PH_mr_0003489	-	13043.9	10861.1	0	3209.64	2261.55	5746.54
4	11	empty	empty	Background	Background	Background	Background	Background	Background
4	12	PH_mr_0000497	hsa-miR-490-5p	11588.9	7938.09	0	1267.74	383.09	73.44
4	13	PH_mr_0003468	hsa-miR-675*	6183.94	18049.1	0	9195.64	978.55	1187.76
4	14	PH_mr_0000243	hsa-miR-380	4615.94	3897.09	3428.06	737.99	215.1	168.1
4	15	PH_mr_0003488	-	18147.9	16407.1	0	16074.6	1799.55	2651.54
4	16	PH_mr_0003490	hsa-miR-1909*	4742.94	3415.09	3.16	288.71	714.07	154.46
4	17	PH_mr_0000699	hsa-miR-323-3p	5367.94	4941.09	0	432.18	298.62	211.76
4	18	PH_mr_0000466	hsa-miR-654-5p	5191.94	4828.09	60.8	1888.64	173.39	6.6
4	19	PH_mr_0003469	-	6346.94	4117.09	16106.1	712.64	278.57	28.98
4	20	empty	empty	Background	Background	Background	Background	Background	Background
4	21	PH_mr_0003481	-	14235.9	14798.1	49.37	6341.64	2340.55	2777.54
4	22	PH_mr_0003491	hsa-miR-1911*	4999.94	4130.09	0	1213.36	83.41	27.24
4	23	empty	empty	Background	Background	Background	0	9.48	13.3
4	24	PH_mr_0000502	hsa-miR-611	6790.94	5817.09	513.89	479.65	286.87	309.58
4	25	PH_mr_0000864	hsa-miR-220c	5046.94	4300.09	0	272.33	331.83	27.8
4	26	PH_mr_0000213	-	7278.94	6344.09	0.05	1428.64	688.31	400.56
4	27	empty	empty	Background	Background	Background	Background	Background	Background
4	28	PH_mr_0003492	hsa-miR-1914*	7012.94	7707.09	325.8	2119.67	1014.09	128.04
4	29	PH_mr_0000551	hsa-miR-532-5p	6070.94	5410.09	0	454.77	78.94	17.98
4	30	PH_mr_0000506	hsa-miR-155	6737.94	5567.09	0.05	348.05	356.34	101.46
4	31	PH_mr_0000881	hsa-miR-182	5509.94	4854.09	4429.06	1113.33	201.1	24.94
4	32	empty	empty	Background	Background	Background	Background	Background	Background
4	33	PH_mr_0003480	hsa-miR-1913	12219.9	11460.1	15942.1	5457.64	3587.55	4280.54
4	34	PH_mr_0003493	hsa-miR-1915*	5542.94	5027.09	0	912.64	815.83	448.98
4	35	PH_mr_0000566	hsa-miR-151-5p	6198.94	5934.09	0	1896.64	513.31	697.24
4	36	empty	empty	Background	Background	Background	Background	Background	Background
4	37	PH_mr_0000882	hsa-miR-379*	5529.94	5174.09	258.84	719.42	555.57	537.96
4	38	PH_mr_0000211	hsa-miR-223*	5270.94	5198.09	16033.1	761.99	717.59	131.94
4	39	PH_mr_0003484	hsa-miR-1911	6289.94	6120.09	2250.06	929.33	765.59	347.7
4	40	PH_mr_0000548	hsa-miR-412	7223.94	6299.09	22.55	1968.74	1266.58	176.62
4	41	PH_mr_0000567	hsa-miR-590-3p	19941.9	20426.1	0	16784.6	16892.5	17028.5
4	42	PH_mr_0000454	hsa-miR-592	6399.94	5707.09	0.05	1710.64	467.33	265.4
4	43	PH_mr_0000897	-	5258.94	5055.09	15064.1	779.33	630.06	141.12
4	44	PH_mr_0000193	hsa-miR-515-3p	6640.94	4489.09	1.05	767.02	705.06	129.12
4	45	PH_mr_0003485	hsa-miR-1909*	5957.94	6009.09	0	611.02	869.06	237.36
4	46	PH_mr_0000842	hsa-miR-744*	5543.94	5336.09	0	250.71	1205.8	274.6
4	47	empty	empty	Background	Background	Background	Background	Background	Background
4	48	empty	empty	Background	Background	Background	Background	Background	Background
5	1	empty	empty	Background	Background	Background	Background	Background	Background
5	2	PH_mr_0000230	hsa-miR-626	5935.94	5005.09	12506.1	1191.77	413.11	329.88
5	3	PH_mr_0003478	hsa-miR-1539	6045.94	5099.09	10.22	540.14	280.58	445.12
5	4	PH_mr_0003487	-	5866.94	5447.09	953.9	969.86	158.15	123.94
5	5	PH_mr_0000757	hsa-miR-940	8765.94	7632.09	0	1926.64	1092.55	1378.54
5	6	PH_mr_0000479	hsa-miR-105	4927.94	4582.09	8549.06	674.05	312.09	89.92
5	7	PH_mr_0003466	hsa-miR-1468	5240.94	4381.09	0	1360.36	342.07	717.52
5	8	empty	empty	Background	Background	Background	Background	Background	Background
5	9	PH_mr_0003479	-	5313.94	4305.09	0	413.08	459.56	207.52
5	10	PH_mr_0003489	-	13487.9	11345.1	0	3495.64	2707.55	2946.54
5	11	empty	empty	Background	Background	Background	Background	Background	Background
5	12	PH_mr_0000497	hsa-miR-490-5p	11539.9	7873.09	0	1317.99	804.06	101.74
5	13	PH_mr_0003468	hsa-miR-675*	7700.94	19995.1	0	7375.64	1160.55	882.98
5	14	PH_mr_0000243	hsa-miR-380	6791.94	4384.09	3940.06	896.64	65.66	236.58
5	15	PH_mr_0003488	-	17648.9	16267.1	37.93	16339.6	1845.8	2691.54
5	16	PH_mr_0003490	hsa-miR-1909*	6720.94	3018.09	0.16	572.37	513.61	66.14
5	17	PH_mr_0000699	hsa-miR-323-3p	5901.94	5176.09	0	445.83	728.31	155.68
5	18	PH_mr_0000466	hsa-miR-654-5p	5385.94	5054.09	65.42	1494.64	138.38	1322.04
5	19	PH_mr_0003469	-	4311.94	4547.09	16084.1	714.33	109.63	117.48
5	20	empty	empty	Background	Background	Background	Background	Background	Background
5	21	PH_mr_0003481	-	14869.9	13486.1	11.11	4792.64	2474.55	2734.54
5	22	PH_mr_0003491	hsa-miR-1911*	5203.94	4082.09	9.33	1060.4	398.58	118.2
5	23	empty	empty	Background	Background	Background	11.87	14.23	1.52
5	24	PH_mr_0000502	hsa-miR-611	6637.94	6414.09	595.73	155.81	106.68	164.56
5	25	PH_mr_0000864	hsa-miR-220c	5140.94	4573.09	1.11	347.99	743.33	303.96
5	26	PH_mr_0000213	-	7519.94	6769.09	1199.97	2197.05	767.06	484.86
5	27	empty	empty	Background	Background	Background	Background	Background	Background
5	28	PH_mr_0003492	hsa-miR-1914*	7121.94	7200.09	339.03	2065.39	605.59	355.96
5	29	PH_mr_0000551	hsa-miR-532-5p	5663.94	4871.09	0	619.42	130.92	58.96
5	30	PH_mr_0000506	hsa-miR-155	6810.94	5760.09	18.66	799.36	103.61	117.16
5	31	PH_mr_0000881	hsa-miR-182	5149.94	4800.09	4252.06	1298.08	62.91	74.44
5	32	empty	empty	Background	Background	Background	Background	Background	Background
5	33	PH_mr_0003480	hsa-miR-1913	12353.9	11413.1	15901.1	5750.64	3716.55	4998.54
5	34	PH_mr_0003493	hsa-miR-1915*	5595.94	5280.09	0.11	2500.99	820.09	988.92
5	35	PH_mr_0000566	hsa-miR-151-5p	5888.94	6043.09	1002.39	1053.64	339.82	572.82
5	36	empty	empty	Background	Background	Background	Background	Background	Background
5	37	PH_mr_0000882	hsa-miR-379*	5631.94	4010.07	435.83	1415.64	2219.83	339
5	38	PH_mr_0000211	hsa-miR-223*	5570.94	4821.09	15960.1	832.39	320.81	147.68
5	39	PH_mr_0003484	hsa-miR-1911	5687.94	6326.09	2249.06	558.02	412.58	349.78
5	40	PH_mr_0000548	hsa-miR-412	4762.94	4927.09	802.08	2289.99	1011.08	134.06
5	41	PH_mr_0000567	hsa-miR-590-3p	19902.9	20510.1	0	16724.6	16922.5	17073.5
5	42	PH_mr_0000454	hsa-miR-592	6383.94	5061.09	1.05	1261.36	1040.07	396.9
5	43	PH_mr_0000897	-	5921.94	5366.09	14993.1	1678.08	627.09	230.7
5	44	PH_mr_0000193	hsa-miR-515-3p	5312.94	5129.09	676.72	760.99	615.31	149.2
5	45	PH_mr_0003485	hsa-miR-1909*	5740.94	4954.09	0	552.36	821.55	65.34
5	46	PH_mr_0000842	hsa-miR-744*	5265.94	4471.09	0	1056.99	1280.56	154.94
5	47	empty	empty	Background	Background	Background	Background	Background	Background
5	48	empty	empty	Background	Background	Background	Background	Background	Background
6	1	empty	empty	Background	Background	Background	Background	Background	Background
6	2	PH_mr_0000230	hsa-miR-626	5826.94	5354.09	12145.1	537.36	282.37	233.06
6	3	PH_mr_0003478	hsa-miR-1539	6663.94	4907.09	11.33	602.3	177.87	475.54
6	4	PH_mr_0003487	-	7794.94	5603.09	4.22	387.08	23.47	77.7
6	5	PH_mr_0000757	hsa-miR-940	9000.94	9035.09	0	2230.64	1192.55	1303.98
6	6	PH_mr_0000479	hsa-miR-105	5103.94	4322.09	9829.06	702.64	67.69	482.46
6	7	PH_mr_0003466	hsa-miR-1468	4864.94	4574.09	1.11	920.64	250.08	504.94
6	8	empty	empty	Background	Background	Background	Background	Background	Background
6	9	PH_mr_0003479	-	5235.94	4822.09	0	940.64	345.06	307.02
6	10	PH_mr_0003489	-	15345.9	11853.1	1.05	3539.64	2317.55	2940.54
6	11	empty	empty	Background	Background	Background	Background	Background	Background
6	12	PH_mr_0000497	hsa-miR-490-5p	13630.9	7868.09	0	779.64	874.33	114.12
6	13	PH_mr_0003468	hsa-miR-675*	8033.94	19849.1	0	9431.64	1185.55	1308.54
6	14	PH_mr_0000243	hsa-miR-380	5079.94	3766.09	3830.06	728.99	329.32	651.74
6	15	PH_mr_0003488	-	18631.9	17611.1	0	16459.6	2166.55	2947.54
6	16	PH_mr_0003490	hsa-miR-1909*	4815.94	4215.09	4.27	193.74	76.91	102.66
6	17	PH_mr_0000699	hsa-miR-323-3p	6012.94	5162.09	3.05	589.05	117.61	133.82
6	18	PH_mr_0000466	hsa-miR-654-5p	5585.94	4570.09	0	1638.67	227.1	68.04
6	19	PH_mr_0003469	-	4404.94	3971.09	16082.1	832.05	169.65	106.94
6	20	empty	empty	Background	Background	Background	Background	Background	Background
6	21	PH_mr_0003481	-	13767.9	14536.1	5.33	5232.64	2367.8	2619.54
6	22	PH_mr_0003491	hsa-miR-1911*	8404.94	4351.09	6.22	271.77	361.58	50.14
6	23	empty	empty	Background	Background	Background	6.56	10.73	1.04
6	24	PH_mr_0000502	hsa-miR-611	6787.94	5732.09	689.84	189.81	996.38	195.64
6	25	PH_mr_0000864	hsa-miR-220c	5509.94	4786.09	0.11	407.27	122.15	464.88
6	26	PH_mr_0000213	-	7870.94	5998.09	3.27	1237.64	901.55	1153.42
6	27	empty	empty	Background	Background	Background	Background	Background	Background
6	28	PH_mr_0003492	hsa-miR-1914*	6745.94	6299.09	93.66	928.33	728.06	602.82
6	29	PH_mr_0000551	hsa-miR-532-5p	5881.94	4865.09	0	429.83	50.94	27.1
6	30	PH_mr_0000506	hsa-miR-155	8364.94	5652.09	0	601.08	217.35	238.44
6	31	PH_mr_0000881	hsa-miR-182	4646.94	4607.09	4507.06	2240.18	29.96	1214.34
6	32	empty	empty	Background	Background	Background	Background	Background	Background
6	33	PH_mr_0003480	hsa-miR-1913	12147.9	11274.1	15832.1	6217.64	3153.55	4294.54
6	34	PH_mr_0003493	hsa-miR-1915*	5417.94	5119.09	0	588.71	276.58	1440
6	35	PH_mr_0000566	hsa-miR-151-5p	6349.94	5254.09	11.38	967.99	431.31	2154.94
6	36	empty	empty	Background	Background	Background	Background	Background	Background
6	37	PH_mr_0000882	hsa-miR-379*	5444.94	5372.09	58.53	1094.67	221.6	199.08
6	38	PH_mr_0000211	hsa-miR-223*	5203.94	4881.09	16078.1	801.99	212.09	1213.38
6	39	PH_mr_0003484	hsa-miR-1911	4973.94	5810.09	2012.06	935.64	373.8	1273.42
6	40	PH_mr_0000548	hsa-miR-412	5563.94	5512.09	0	449.49	755.56	1844.94
6	41	PH_mr_0000567	hsa-miR-590-3p	19984.9	20368.1	0.05	16645.6	16760.5	16910.5
6	42	PH_mr_0000454	hsa-miR-592	6410.94	4518.09	0	1217.14	646.32	688.16
6	43	PH_mr_0000897	-	5663.94	5585.09	15034.1	872.89	340.81	239.26
6	44	PH_mr_0000193	hsa-miR-515-3p	4778.94	4985.09	2.22	1355.67	425.82	342.9
6	45	PH_mr_0003485	hsa-miR-1909*	5297.94	5399.09	0	729.36	527.55	488.72
6	46	PH_mr_0000842	hsa-miR-744*	5346.94	5729.09	0	622.99	615.07	475.26
6	47	empty	empty	Background	Background	Background	Background	Background	Background
6	48	empty	empty	Background	Background	Background	Background	Background	Background
7	1	PH_mr_0003452	-	19982.9	20625.1	0	11443.6	6399.55	5998.54
7	2	PH_mr_0003377	hsa-miR-488*	6899.94	6334.09	0.05	1249.42	782.82	119.74
7	3	PH_mr_0000688	hsa-miR-1303	16253.9	10893.1	633.09	2892.64	1282.55	1426.54
7	4	PH_mr_0002136	hsa-miR-548d-3p	5731.94	4980.09	7.27	1294.77	47.19	1165.76
7	5	PH_mr_0000829	hsa-miR-665	17972.9	15112.1	561.95	2351.64	1264.55	1229.54
7	6	empty	empty	Background	Background	Background	Background	Background	Background
7	7	PH_mr_0003453	hsa-miR-103-as	7166.94	5100.09	13.44	1101.08	99.68	288.8
7	8	PH_mr_0003407	hsa-miR-1302	4905.94	5730.09	0	1377.64	38.72	323.78
7	9	PH_mr_0000689	-	19812.9	20356.1	0.16	16670.6	16837.5	17112.5
7	10	PH_mr_0000748	hsa-miR-1266	4722.94	4061.09	2421.06	1607.05	1054.57	146.02
7	11	PH_mr_0000019	-	6887.94	4470.09	0	450.71	436.09	12.9
7	12	PH_mr_0000738	hsa-miR-101*	4882.94	3721.09	49.31	395.14	327.85	182.34
7	13	PH_mr_0003454	hsa-miR-1537	4334.94	3199.09	5007.06	576.49	130.14	7.82
7	14	PH_mr_0002482	hsa-miR-1281	10152.9	20598.1	1.11	16665.6	14217.5	15068.5
7	15	PH_c_0000001	PH_c_0000001	5037.94	4408.09	15736.1	1425.64	1095.55	873.72
7	16	PH_mr_0000833	hsa-miR-621	9077.94	4844.09	0	1314.55	90.64	134.46
7	17	PH_mr_0000431	-	8350.94	6607.09	17.33	1350.64	1188.31	768.98
7	18	PH_mr_0000740	-	14005.9	11276.1	948.35	2801.64	1339.55	1620.5
7	19	PH_mr_0003455	-	4736.94	4524.08	37.38	771.64	362.09	755.18
7	20	empty	empty	Background	Background	Background	Background	Background	Background
7	21	PH_mr_0000694	hsa-miR-549	5735.94	4672.09	3416.06	772.64	292.86	929.38
7	22	PH_mr_0001081	-	5321.94	4960.09	1770.46	1490.8	259.63	226.54
7	23	PH_mr_0001694	-	16533.9	15314.1	14.27	611.46	387.6	946.28
7	24	PH_mr_0000749	-	5701.94	4832.09	1053.5	913.99	77.93	125.04
7	25	PH_mr_0003456	-	5038.94	4001.09	859.88	1630.8	174.91	154.78
7	26	PH_mr_0002433	hsa-miR-613	6197.94	5592.09	1550.16	1961.99	160.12	291.92
7	27	PH_mr_0000706	hsa-miR-367*	4490.94	4101.09	0	84.06	13.98	183.86
7	28	PH_mr_0000046	-	5784.94	5213.09	173.16	449.93	217.09	1809.26
7	29	PH_mr_0000011	-	5016.94	4946.09	1.22	476.3	13.72	300.12
7	30	PH_mr_0000783	hsa-miR-605	5576.94	5235.09	37.98	664.99	77.66	2031.54
7	31	PH_mr_0003457	-	4690.94	4344.09	20.82	451.37	50.93	1770.04
7	32	empty	empty	Background	Background	Background	Background	Background	Background
7	33	empty	empty	Background	Background	Background	Background	Background	Background
7	34	PH_mr_0000251	hsa-miR-1184	4881.94	5087.09	7.55	1007.39	128.89	213.92
7	35	PH_mr_0001682	-	6288.94	5678.09	1453.48	978.33	225.32	166.66
7	36	empty	empty	Background	Background	Background	Background	Background	Background
7	37	PH_mr_0003458	hsa-miR-1915*	4929.94	4861.09	0.16	419.67	119.65	50.96
7	38	empty	empty	Background	Background	Background	Background	Background	Background
7	39	PH_mr_0000724	hsa-miR-593*	5949.94	4986.09	3.33	526.39	357.06	386.26
7	40	PH_mr_0003413	hsa-miR-1272	18916.9	18464.1	2004.13	14480.6	4014.55	2947.54
7	41	PH_mr_0001272	hsa-miR-653	4949.94	5197.09	15933.1	718.02	309.09	330.76
7	42	PH_mr_0000799	hsa-miR-222*	5252.94	5267.09	14.55	1288.74	483.08	1820.76
7	43	PH_mr_0003459	-	4506.94	4152.09	31.77	993.24	109.63	595.16
7	44	PH_mr_0002430	hsa-miR-548d-5p	19818.9	20297.1	5.27	15420.6	5736.55	4203.54
7	45	PH_mr_0000728	-	8124.94	5950.09	167.2	1972.36	1090.55	788.3
7	46	PH_mr_0002413	hsa-miR-1296	5922.94	4495.09	0.16	836.49	411.57	259.12
7	47	PH_mr_0001177	hsa-miR-338-5p	5678.94	5600.09	0	1006.64	356.06	629.04
7	48	PH_mr_0000814	hsa-miR-211	5803.94	5044.09	0	510.33	334.09	552.54
8	1	PH_mr_0003452	-	19829.9	20330.1	0	12124.6	6549.55	6223.54
8	2	PH_mr_0003377	hsa-miR-488*	5407.94	5807.09	0.11	1068.93	1002.32	123.74
8	3	PH_mr_0000688	hsa-miR-1303	15928.9	11817.1	791.9	3250.64	1343.55	1594.54
8	4	PH_mr_0002136	hsa-miR-548d-3p	8016.94	5266.09	24.55	1166.05	40.94	127.96
8	5	PH_mr_0000829	hsa-miR-665	17729.9	15173.1	809.06	2709.64	1332.55	1694.54
8	6	empty	empty	Background	Background	Background	Background	Background	Background
8	7	PH_mr_0003453	hsa-miR-103-as	5412.94	4222.58	0.16	1192.64	126.63	277.64
8	8	PH_mr_0003407	hsa-miR-1302	5377.94	5871.09	22.49	1688.64	99.42	773.84
8	9	PH_mr_0000689	-	19863.9	20226.1	38.82	16795.6	16851.5	17102.5
8	10	PH_mr_0000748	hsa-miR-1266	5335.94	3523.09	1782.06	844.64	274.32	315.46
8	11	PH_mr_0000019	-	4642.94	3900.09	0	870.33	106.63	26.46
8	12	PH_mr_0000738	hsa-miR-101*	4685.94	3681.09	22.98	800.05	208.65	112.4
8	13	PH_mr_0003454	hsa-miR-1537	4117.94	3084.09	5233.06	814.14	67.92	24.94
8	14	PH_mr_0002482	hsa-miR-1281	11281.9	20495.1	0	16621.6	14633.5	14335.5
8	15	PH_c_0000001	PH_c_0000001	4981.94	4440.09	15663.1	1271.64	836.55	342.62
8	16	PH_mr_0000833	hsa-miR-621	8260.94	4519.09	0	706.77	77.68	44.76
8	17	PH_mr_0000431	-	8577.94	6681.09	4.22	1363.64	1390.8	804.46
8	18	PH_mr_0000740	-	15369.9	12391.1	0	3104.64	1390.8	1751.54
8	19	PH_mr_0003455	-	4939.94	4176.09	58.33	700.02	65.17	29.36
8	20	empty	empty	Background	Background	Background	Background	Background	Background
8	21	PH_mr_0000694	hsa-miR-549	5936.94	5520.09	3421.06	722.99	359.85	444.26
8	22	PH_mr_0001081	-	9030.94	4438.09	860.68	452.71	201.64	149.42
8	23	PH_mr_0001694	-	16815.9	13622.1	4.11	1654.08	369.85	306.02
8	24	PH_mr_0000749	-	4731.94	4267.09	8.38	342.65	1027.66	48.62
8	25	PH_mr_0003456	-	5256.94	4542.09	13.44	1676.71	33.96	48.66
8	26	PH_mr_0002433	hsa-miR-613	5881.94	5891.09	159.32	806.64	414.39	420.94
8	27	PH_mr_0000706	hsa-miR-367*	4578.94	4891.09	0	88.74	46.71	3.04
8	28	PH_mr_0000046	-	6053.94	5112.09	73.68	246.52	124.16	172.72
8	29	PH_mr_0000011	-	4804.94	4319.09	22.49	260.77	212.35	2020.38
8	30	PH_mr_0000783	hsa-miR-605	6002.94	5405.09	0.38	698.05	818.34	2243
8	31	PH_mr_0003457	-	4723.94	4409.09	659.63	344.24	34.96	674.5
8	32	empty	empty	Background	Background	Background	Background	Background	Background
8	33	empty	empty	Background	Background	Background	Background	Background	Background
8	34	PH_mr_0000251	hsa-miR-1184	5174.94	5029.09	1615.12	516.99	287.85	171.5
8	35	PH_mr_0001682	-	7320.94	5896.09	44.98	738.64	294.09	267.62
8	36	empty	empty	Background	Background	Background	Background	Background	Background
8	37	PH_mr_0003458	hsa-miR-1915*	5556.94	5290.09	13.38	1269.55	98.42	57.74
8	38	empty	empty	Background	Background	Background	Background	Background	Background
8	39	PH_mr_0000724	hsa-miR-593*	5711.94	5567.09	20.38	594.64	327.06	375.66
8	40	PH_mr_0003413	hsa-miR-1272	17805.9	17683.1	364.15	15326.6	4272.55	4301.54
8	41	PH_mr_0001272	hsa-miR-653	4903.94	5217.09	16000.1	2981.8	80.42	1208.46
8	42	PH_mr_0000799	hsa-miR-222*	5559.94	4952.09	1.05	788.64	198.34	1973.2
8	43	PH_mr_0003459	-	4781.94	4332.09	10.66	1004.05	60.42	1629.46
8	44	PH_mr_0002430	hsa-miR-548d-5p	19832.9	20263.1	74.09	15814.6	5610.55	3390.54
8	45	PH_mr_0000728	-	7244.94	6277.09	53.26	3402.64	1209.55	1422.24
8	46	PH_mr_0002413	hsa-miR-1296	5665.94	4744.09	0	856.43	672.31	1707.7
8	47	PH_mr_0001177	hsa-miR-338-5p	5446.94	5552.09	0	1076.74	208.61	1815.42
8	48	PH_mr_0000814	hsa-miR-211	5923.94	5108.09	1.05	534.27	249.86	396.56
9	1	PH_mr_0003452	-	19927.9	20014.1	0	12887.6	6771.55	6136.54
9	2	PH_mr_0003377	hsa-miR-488*	6990.94	6094.09	2.27	1634.33	123.65	120.92
9	3	PH_mr_0000688	hsa-miR-1303	15775.9	12517.1	704.68	3258.64	1299.55	1631.54
9	4	PH_mr_0002136	hsa-miR-548d-3p	5486.94	4998.09	5.27	1543.67	124.35	32.2
9	5	PH_mr_0000829	hsa-miR-665	17815.9	15367.1	741.78	2512.64	706.34	1555.54
9	6	empty	empty	Background	Background	Background	Background	Background	Background
9	7	PH_mr_0003453	hsa-miR-103-as	5661.94	4900.09	2.16	485.33	102.15	105.04
9	8	PH_mr_0003407	hsa-miR-1302	5508.94	6141.09	23.49	1793.64	45.94	354.08
9	9	PH_mr_0000689	-	19892.9	20253.1	0	16865.6	16883.5	17100.5
9	10	PH_mr_0000748	hsa-miR-1266	5514.94	3857.09	2288.06	2483.05	240.61	413.12
9	11	PH_mr_0000019	-	4957.94	4151.09	0	1171.64	59.93	49.46
9	12	PH_mr_0000738	hsa-miR-101*	5198.94	3617.09	5.22	560.96	147.66	39.9
9	13	PH_mr_0003454	hsa-miR-1537	4357.94	2982.08	5192.06	397.46	40.7	180.5
9	14	PH_mr_0002482	hsa-miR-1281	10966.9	20147.1	7.16	16654.6	14615.5	15267.5
9	15	PH_c_0000001	PH_c_0000001	5109.94	4949.09	15477.1	1199.64	1035.55	604.18
9	16	PH_mr_0000833	hsa-miR-621	6017.94	4690.09	0	1397.42	212.36	74.14
9	17	PH_mr_0000431	-	7777.94	7445.09	0.22	1413.64	1209.8	358.04
9	18	PH_mr_0000740	-	15439.9	12598.1	188.97	2926.64	1430.55	1505.54
9	19	PH_mr_0003455	-	4509.94	3895.09	2.05	782.36	131.9	93.04
9	20	empty	empty	Background	Background	Background	Background	Background	Background
9	21	PH_mr_0000694	hsa-miR-549	6120.94	6050.09	3441.06	752.33	503.33	488.16
9	22	PH_mr_0001081	-	4649.94	4743.09	519.3	1993.18	194.85	142.26
9	23	PH_mr_0001694	-	17372.9	14537.1	0	1420.86	638.82	337.42
9	24	PH_mr_0000749	-	5443.94	4519.09	13.66	176.68	2.99	1316.86
9	25	PH_mr_0003456	-	4821.94	3799.09	6.33	490.46	205.87	130.52
9	26	PH_mr_0002433	hsa-miR-613	6829.94	5670.09	108.5	1708.36	236.58	462.6
9	27	PH_mr_0000706	hsa-miR-367*	4459.94	4045.09	4.11	132.46	5.74	4.3
9	28	PH_mr_0000046	-	5733.94	5336.09	1864.31	354.61	137.14	834.42
9	29	PH_mr_0000011	-	5171.94	4555.09	0.11	308.33	170.12	1525.02
9	30	PH_mr_0000783	hsa-miR-605	5647.94	4865.09	52.98	273.49	108.41	2666.52
9	31	PH_mr_0003457	-	4874.94	3981.09	1.11	377.46	21.21	580.24
9	32	empty	empty	Background	Background	Background	Background	Background	Background
9	33	empty	empty	Background	Background	Background	Background	Background	Background
9	34	PH_mr_0000251	hsa-miR-1184	5502.94	5364.09	542.13	727.05	167.87	63.18
9	35	PH_mr_0001682	-	6188.94	5703.09	6.38	898.99	360.1	243.66
9	36	empty	empty	Background	Background	Background	Background	Background	Background
9	37	PH_mr_0003458	hsa-miR-1915*	5037.94	5156.09	3.22	246.9	142.88	116.74
9	38	empty	empty	Background	Background	Background	Background	Background	Background
9	39	PH_mr_0000724	hsa-miR-593*	6072.94	5510.09	40.26	555.71	210.58	769.24
9	40	PH_mr_0003413	hsa-miR-1272	18121.9	18453.1	8.44	16077.6	4083.55	3001.54
9	41	PH_mr_0001272	hsa-miR-653	5358.94	4580.09	15959.1	641.33	725.11	449.36
9	42	PH_mr_0000799	hsa-miR-222*	5454.94	5277.09	21.49	712.14	161.87	410.56
9	43	PH_mr_0003459	-	4531.94	4035.09	25.6	614.52	58.69	1431.46
9	44	PH_mr_0002430	hsa-miR-548d-5p	19570.9	20275.1	0.22	16324.6	5777.55	2909.54
9	45	PH_mr_0000728	-	8142.94	6040.09	183.53	2387.64	1158.55	2025.54
9	46	PH_mr_0002413	hsa-miR-1296	5278.94	4908.09	0	1902.46	345.07	556.48
9	47	PH_mr_0001177	hsa-miR-338-5p	5342.94	5646.09	0	1435.33	340.81	425.86
9	48	PH_mr_0000814	hsa-miR-211	5855.94	5580.09	0	989.61	90.91	305.94
10	1	PH_mr_0002393	hsa-miR-586	7077.94	9958.09	4556.06	1043.64	307.31	360.54
10	2	PH_mr_0002958	hsa-miR-545*	19151.9	19297.1	1480.41	2858.64	1025.06	3319.54
10	3	PH_mr_0000647	hsa-miR-145*	7124.94	4602.09	1449.84	331.65	108.15	81.88
10	4	PH_mr_0003470	hsa-miR-1471	7153.94	4751.09	22.38	1122.67	118.14	81.1
10	5	PH_mr_0001350	-	19831.9	20025.1	624.67	16516.6	16832.5	16976.5
10	6	PH_mr_0003304	hsa-miR-675	12756.9	14347.1	0	6887.64	5784.55	6706.54
10	7	PH_mr_0002397	hsa-miR-1247	6230.94	6839.09	0	1174.64	286.63	463.1
10	8	PH_mr_0003064	-	5387.94	4773.09	0	4271.08	74.42	340.1
10	9	PH_mr_0000657	hsa-miR-501-3p	5495.94	4385.09	15869.1	1215.64	1054.56	186.98
10	10	PH_mr_0001517	hsa-miR-1207-5p	19881.9	20343.1	0	16360.6	11600.5	15054.5
10	11	PH_mr_0001673	hsa-miR-18b	6202.94	4497.09	0	1089.64	193.13	65.5
10	12	PH_mr_0003339	hsa-miR-424	5347.94	5245.09	0	1265.64	425.8	209.08
10	13	PH_mr_0002403	-	4283.94	3044.09	158.26	1409.33	415.6	157.52
10	14	PH_mr_0002927	-	4940.94	3966.09	13366.1	2377.64	281.11	29.8
10	15	PH_mr_0000663	hsa-miR-1294	6095.94	6230.09	259.65	1994.64	755.81	1459.28
10	16	PH_mr_0001692	hsa-miR-643	5438.94	5217.09	0.16	1258.46	71.17	46.24
10	17	empty	empty	Background	Background	Background	Background	Background	Background
10	18	PH_mr_0003343	hsa-miR-507	17606.9	6980.09	1472.95	1267.64	1597.55	9632.54
10	19	PH_mr_0002404	hsa-miR-625	7369.94	7217.09	0	3159.64	1272.81	493.8
10	20	PH_mr_0001684	-	5115.94	4617.09	0	924.71	151.64	264.66
10	21	PH_mr_0000664	hsa-miR-595	19810.9	18391.1	53.53	16649.6	10890.5	12012.5
10	22	PH_mr_0001520	hsa-miR-518f	4429.94	4778.09	0	1110.42	120.16	73.06
10	23	PH_mr_0002031	-	4884.94	3862.09	528.98	262.05	189.37	436.52
10	24	PH_mr_0002427	hsa-miR-887	6845.94	4888.09	5.22	212.21	207.12	130.32
10	25	PH_mr_0002409	hsa-miR-298	8430.94	7093.09	32.49	2831.64	1827.55	1813.54
10	26	PH_mr_0002926	hsa-miR-645	5175.94	4633.09	28.71	160.27	338.1	1071.48
10	27	PH_mr_0000669	hsa-miR-517*	5764.94	5141.09	4.22	447.99	160.37	230.44
10	28	PH_mr_0001528	hsa-miR-1246	19842.9	20472.1	98.53	16774.6	16965.5	17247.5
10	29	PH_mr_0002241	-	5606.94	5155.09	677.9	1426.99	802.32	1464.92
10	30	PH_mr_0001265	hsa-miR-577	4949.94	5347.09	15.93	216.37	219.12	164.66
10	31	empty	empty	Background	Background	Background	Background	Background	Background
10	32	PH_mr_0002447	hsa-miR-548b-5p	10383.9	10065.1	0	10714.6	1569.55	1664.54
10	33	PH_mr_0000670	hsa-miR-432*	6358.94	5231.09	0	560.02	646.34	319
10	34	PH_mr_0001541	hsa-miR-513a-3p	6731.94	5967.09	9.66	1255.36	250.35	566.1
10	35	PH_mr_0002840	hsa-miR-182*	5499.94	5917.09	43.98	1762.86	165.88	308.64
10	36	PH_mr_0001439	hsa-miR-939	17109.9	19809.1	0	6049.64	2594.55	2951.54
10	37	PH_mr_0003462	-	9967.94	9701.09	38.09	3534.64	1752.55	1031.38
10	38	empty	empty	Background	Background	Background	Background	Background	Background
10	39	PH_mr_0000683	hsa-miR-300	5716.94	5611.09	11.55	530.67	146.11	1812.64
10	40	empty	empty	Background	Background	Background	Background	Background	Background
10	41	PH_mr_0002849	-	5741.94	5813.09	2.22	508.99	147.86	1372.38
10	42	PH_mr_0000062	hsa-miR-498	6299.94	6563.09	1.11	902.99	403.07	769.5
10	43	empty	empty	Background	Background	Background	Background	Background	Background
10	44	PH_mr_0002475	hsa-miR-563	5079.94	5016.09	15346.1	2356.99	336.82	572.78
10	45	PH_mr_0000686	hsa-miR-609	6081.94	6412.09	929	762.64	522.82	369.22
10	46	PH_mr_0002312	-	5144.94	4203.09	34.26	2804.52	199.58	172.68
10	47	PH_mr_0002918	-	5701.94	5775.09	194.61	970.02	755.31	187.12
10	48	PH_mr_0000638	hsa-miR-767-3p	7546.94	7685.09	11.55	1690.64	1208.55	1397.54
11	1	PH_mr_0002393	hsa-miR-586	7525.94	9354.09	4622.06	1342.36	291.83	540.52
11	2	PH_mr_0002958	hsa-miR-545*	19385.9	19290.1	2.05	2598.64	957.06	3305.54
11	3	PH_mr_0000647	hsa-miR-145*	7204.94	4643.09	604.73	550.86	205.86	74.36
11	4	PH_mr_0003470	hsa-miR-1471	7173.94	4881.09	0	1360.99	467.33	258.82
11	5	PH_mr_0001350	-	19608.9	20427.1	718	16570.6	16557.5	17007.5
11	6	PH_mr_0003304	hsa-miR-675	13885.9	14069.1	0	7178.64	5950.55	6475.54
11	7	PH_mr_0002397	hsa-miR-1247	6692.94	7353.09	0	1259.99	549.09	347.3
11	8	PH_mr_0003064	-	5841.94	4752.09	3.33	748.64	58.69	200.34
11	9	PH_mr_0000657	hsa-miR-501-3p	7180.94	4667.09	16028.1	838.71	344.31	295.88
11	10	PH_mr_0001517	hsa-miR-1207-5p	19834.9	19406.1	817.84	16468.6	12681.5	15377.5
11	11	PH_mr_0001673	hsa-miR-18b	5905.94	4326.09	0	524.93	141.63	52.32
11	12	PH_mr_0003339	hsa-miR-424	5254.94	4848.09	2.05	739.02	310.33	20.38
11	13	PH_mr_0002403	-	4274.94	3402.09	0	933.3	784.57	51.62
11	14	PH_mr_0002927	-	4931.94	4583.09	12436.1	1022.64	364.33	194.32
11	15	PH_mr_0000663	hsa-miR-1294	6359.94	6296.09	274.03	2011.64	1014.57	2128.54
11	16	PH_mr_0001692	hsa-miR-643	7756.94	5126.09	0	947.99	513.81	145.08
11	17	empty	empty	Background	Background	Background	Background	Background	Background
11	18	PH_mr_0003343	hsa-miR-507	17369.9	7465.09	867.84	1318.64	1500.55	9985.54
11	19	PH_mr_0002404	hsa-miR-625	8625.94	7742.09	0	2929.99	508.07	840.2
11	20	PH_mr_0001684	-	5694.94	4510.09	0	2669.99	95.41	177.32
11	21	PH_mr_0000664	hsa-miR-595	19821.9	20311.1	36.26	16729.6	10560.5	11780.5
11	22	PH_mr_0001520	hsa-miR-518f	4982.94	4979.09	801.1	902.64	188.1	1183.56
11	23	PH_mr_0002031	-	5142.94	4270.09	646.51	249.02	130.12	707.14
11	24	PH_mr_0002427	hsa-miR-887	5836.94	5104.09	99.97	224.15	194.59	237.08
11	25	PH_mr_0002409	hsa-miR-298	8874.94	7957.09	19.88	4195.64	1850.55	2176.28
11	26	PH_mr_0002926	hsa-miR-645	4828.94	4564.09	116.41	804.08	72.94	72.32
11	27	PH_mr_0000669	hsa-miR-517*	5080.94	4860.09	2.16	635.05	30.22	151.42
11	28	PH_mr_0001528	hsa-miR-1246	19911.9	20390.1	86.64	16608.6	17147.5	17085.5
11	29	PH_mr_0002241	-	5767.94	5275.09	41.66	683.83	472.37	2938.34
11	30	PH_mr_0001265	hsa-miR-577	4857.94	4633.09	0	448.02	597.85	103.7
11	31	empty	empty	Background	Background	Background	Background	Background	Background
11	32	PH_mr_0002447	hsa-miR-548b-5p	13546.9	9924.09	0	11164.6	1818.8	1503.54
11	33	PH_mr_0000670	hsa-miR-432*	6935.94	5700.09	0	829.64	360.82	404.78
11	34	PH_mr_0001541	hsa-miR-513a-3p	6425.94	5927.09	26.71	1156.05	216.85	250.66
11	35	PH_mr_0002840	hsa-miR-182*	5598.94	5584.09	153.08	514.96	228.1	194.72
11	36	PH_mr_0001439	hsa-miR-939	17527.9	20259.1	0	6306.64	2851.55	3634.54
11	37	PH_mr_0003462	-	9590.94	9159.09	1.11	3597.64	1437.81	4019.54
11	38	empty	empty	Background	Background	Background	Background	Background	Background
11	39	PH_mr_0000683	hsa-miR-300	5626.94	5169.09	90.7	773.64	240.11	1056.18
11	40	empty	empty	Background	Background	Background	Background	Background	Background
11	41	PH_mr_0002849	-	6403.94	6631.09	0	625.74	174.64	365.22
11	42	PH_mr_0000062	hsa-miR-498	6588.94	6325.09	2.22	596.89	325.58	981.2
11	43	empty	empty	Background	Background	Background	Background	Background	Background
11	44	PH_mr_0002475	hsa-miR-563	5384.94	4385.09	15452.1	2285.02	337.08	199.1
11	45	PH_mr_0000686	hsa-miR-609	6521.94	6748.09	798.78	1271.64	661.8	552.42
11	46	PH_mr_0002312	-	5142.94	6636.09	28.15	3191.11	172.87	146.86
11	47	PH_mr_0002918	-	5645.94	5457.09	321.63	717.36	264.1	181.12
11	48	PH_mr_0000638	hsa-miR-767-3p	7675.94	7406.09	3.22	2102.64	973.56	1111.02
12	1	PH_mr_0002393	hsa-miR-586	6928.94	10017.1	4576.06	3646.77	400.06	373.58
12	2	PH_mr_0002958	hsa-miR-545*	19724.9	20018.1	665.53	3041.64	943.8	3753.54
12	3	PH_mr_0000647	hsa-miR-145*	4899.94	4480.09	498	233.65	222.36	77.28
12	4	PH_mr_0003470	hsa-miR-1471	7729.94	5803.09	8.33	1235.8	191.9	537.52
12	5	PH_mr_0001350	-	19698.9	20544.1	694.78	16552.6	16906.5	16731.5
12	6	PH_mr_0003304	hsa-miR-675	13560.9	14439.1	0	7751.64	6344.55	6979.54
12	7	PH_mr_0002397	hsa-miR-1247	6018.94	7427.09	0	1607.64	713.06	412.84
12	8	PH_mr_0003064	-	4968.94	4469.09	13.38	3168.36	451.07	283.62
12	9	PH_mr_0000657	hsa-miR-501-3p	5477.94	4410.09	15992.1	398.05	298.07	596.88
12	10	PH_mr_0001517	hsa-miR-1207-5p	19972.9	20449.1	23.71	16372.6	12037.5	15653.5
12	11	PH_mr_0001673	hsa-miR-18b	6014.94	4443.09	0.05	633.05	123.41	169.32
12	12	PH_mr_0003339	hsa-miR-424	5395.94	4516.09	0	1289.99	587.57	7.3
12	13	PH_mr_0002403	-	6373.94	3165.09	818.91	233.46	185.61	8.68
12	14	PH_mr_0002927	-	4535.94	4045.09	13146.1	1619.36	503.57	378.6
12	15	PH_mr_0000663	hsa-miR-1294	6714.94	6452.09	243.25	2294.64	1111.31	1983.54
12	16	PH_mr_0001692	hsa-miR-643	5397.94	5507.09	0.05	512.02	410.07	514.34
12	17	empty	empty	Background	Background	Background	Background	Background	Background
12	18	PH_mr_0003343	hsa-miR-507	18301.9	6944.09	1168.84	1706.64	1399.55	10540.5
12	19	PH_mr_0002404	hsa-miR-625	8146.94	8270.09	9.22	2413.96	1822.55	1078.86
12	20	PH_mr_0001684	-	5525.94	4612.09	0	710.64	122.9	162.28
12	21	PH_mr_0000664	hsa-miR-595	19783.9	20482.1	17.26	16528.6	11275.5	12867.5
12	22	PH_mr_0001520	hsa-miR-518f	5453.94	4988.09	0	659.18	178.88	287.92
12	23	PH_mr_0002031	-	5233.94	4343.09	478.74	568.71	91.9	208.1
12	24	PH_mr_0002427	hsa-miR-887	7595.94	4407.09	0.05	343.55	115.14	71.7
12	25	PH_mr_0002409	hsa-miR-298	9252.94	7567.09	28.6	3238.64	2195.06	1608.54
12	26	PH_mr_0002926	hsa-miR-645	6098.94	4740.09	114.48	1396.96	364.61	53.76
12	27	PH_mr_0000669	hsa-miR-517*	5480.94	5176.09	810.57	456.11	155.64	244.58
12	28	PH_mr_0001528	hsa-miR-1246	19960.9	20458.1	249.63	16780.6	16910.5	17136.5
12	29	PH_mr_0002241	-	5930.94	5187.09	22.55	952.46	594.84	71.48
12	30	PH_mr_0001265	hsa-miR-577	5182.94	4545.09	142.64	1551.33	577.33	1199.28
12	31	empty	empty	Background	Background	Background	Background	Background	Background
12	32	PH_mr_0002447	hsa-miR-548b-5p	9931.94	10719.1	0	10905.6	2069.55	2631.54
12	33	PH_mr_0000670	hsa-miR-432*	6609.94	5919.09	0	2594.64	330.85	1821.54
12	34	PH_mr_0001541	hsa-miR-513a-3p	6956.94	6039.09	83.37	1089.33	320.58	1006.78
12	35	PH_mr_0002840	hsa-miR-182*	5038.94	5236.09	24.93	989.64	371.31	1230.64
12	36	PH_mr_0001439	hsa-miR-939	17154.9	19956.1	31.11	5824.64	3340.55	2996.28
12	37	PH_mr_0003462	-	9140.94	9431.09	1.05	3789.64	1496.31	4670.76
12	38	empty	empty	Background	Background	Background	Background	Background	Background
12	39	PH_mr_0000683	hsa-miR-300	5780.94	5496.09	45.26	1507.24	361.58	614.74
12	40	empty	empty	Background	Background	Background	Background	Background	Background
12	41	PH_mr_0002849	-	5767.94	6096.09	22.71	596.33	237.34	1467.28
12	42	PH_mr_0000062	hsa-miR-498	6680.94	5930.09	27.77	506.02	357.84	2340.54
12	43	empty	empty	Background	Background	Background	Background	Background	Background
12	44	PH_mr_0002475	hsa-miR-563	4691.94	5477.09	15326.1	1735.77	558.81	2107.94
12	45	PH_mr_0000686	hsa-miR-609	6515.94	6400.09	1087.4	1727.64	705.8	426.04
12	46	PH_mr_0002312	-	5175.94	6388.09	2.33	2160.14	359.58	237.72
12	47	PH_mr_0002918	-	6022.94	5664.09	613.65	1421.64	398.08	197.42
12	48	PH_mr_0000638	hsa-miR-767-3p	8445.94	7100.09	195.08	2015.64	1215.55	1189.28
13	1	PH_mr_0002321	hsa-miR-518d-3p	7336.94	5295.09	18.66	1211.83	778.07	391.46
13	2	PH_mr_0003000	hsa-miR-1299	17408.9	17871.1	3945.06	14490.6	2050.55	3007.54
13	3	PH_mr_0000609	hsa-miR-581	5823.94	5089.09	3.16	110.71	138.4	72.8
13	4	PH_mr_0001570	-	6338.94	4683.09	76.04	280.84	49.45	217.22
13	5	PH_mr_0000270	-	7932.94	5690.09	15900.1	436.55	54.69	8.12
13	6	PH_mr_0003139	hsa-miR-876-3p	6149.94	4963.09	3493.06	1153.33	733.57	1748.24
13	7	PH_mr_0002328	hsa-miR-644	5981.94	4102.09	48.15	794.4	61.94	96.2
13	8	PH_mr_0003053	hsa-miR-892b	6193.94	5406.09	321.79	2066.08	336.09	357.34
13	9	PH_mr_0000620	hsa-miR-619	6145.94	4977.09	16.6	1645.64	264.33	75.88
13	10	PH_mr_0003471	hsa-miR-1470	11722.9	10151.1	13808.1	2782.64	936.55	1341.28
13	11	PH_mr_0000349	-	6637.94	4152.09	4.05	1244.64	159.61	67.44
13	12	PH_mr_0003144	hsa-miR-598	5182.94	5031.09	3.27	416.08	286.86	60.66
13	13	PH_mr_0002347	hsa-miR-19b-1*	5004.94	4727.09	0	378.02	97.91	79.26
13	14	PH_mr_0002970	hsa-miR-217	4833.94	4977.09	0	608.39	894.55	314.38
13	15	PH_mr_0000621	hsa-miR-938	5272.94	4629.09	1305.73	702.02	810.41	359.62
13	16	PH_mr_0003472	-	19600.9	19226.1	71.27	7184.64	5123.55	8724.54
13	17	PH_mr_0000364	-	4997.94	4177.09	0	117.87	657.81	550.06
13	18	PH_mr_0003147	hsa-miR-888	5871.94	5057.09	1207.07	238.02	27.72	167.96
13	19	PH_mr_0002350	hsa-miR-629*	4676.94	4714.09	725.89	270.18	382.33	160.16
13	20	PH_mr_0003059	-	5819.94	4776.09	0	594.99	134.18	199.96
13	21	PH_mr_0000630	hsa-miR-561	5253.94	4815.09	19995.7	619.99	87.9	243
13	22	PH_mr_0003473	-	8793.94	8897.09	0.05	3071.33	608.8	1134.08
13	23	PH_mr_0000436	hsa-miR-92a	7637.94	4808.09	5.22	2048.33	128.39	1556.54
13	24	PH_mr_0003211	hsa-miR-95	5177.94	5323.09	10.33	1050.24	86.17	680.84
13	25	PH_mr_0002359	hsa-miR-1206	7021.94	6207.09	1408.45	4128.64	410.31	652.72
13	26	PH_mr_0003065	-	5465.94	4794.09	18.6	459.05	172.11	1262.22
13	27	PH_mr_0000637	hsa-miR-1323	5676.94	4466.09	356.66	373.02	42.96	1078.72
13	28	PH_mr_0003474	-	5502.94	4849.09	16033.1	2589.67	3491.37	1657.56
13	29	PH_mr_0000937	-	5590.94	5576.09	36.04	2647.36	918.57	358.18
13	30	PH_mr_0003218	hsa-miR-551a	5367.94	4741.09	243.46	661.02	271.33	1004.72
13	31	PH_mr_0002376	hsa-let-7f-2*	4986.94	4828.09	76.09	364.89	223.6	1439.14
13	32	PH_mr_0002942	hsa-miR-891a	5468.94	4586.09	1846.06	1072.58	1341.84	680.8
13	33	PH_mr_0000640	hsa-miR-1279	5633.94	5410.09	22.77	595.05	127.64	333.86
13	34	PH_mr_0003475	hsa-miR-1912	7114.94	6579.09	224.63	1164.02	550.58	365.02
13	35	PH_mr_0000039	-	19811.9	20332.1	277.28	16849.6	17081.5	17280.5
13	36	PH_mr_0003261	hsa-miR-876-5p	6939.94	6624.09	5900.06	3308.64	651.31	780.34
13	37	empty	empty	Background	Background	Background	Background	Background	Background
13	38	PH_mr_0003057	-	6049.94	6705.09	0	1730.64	718.57	510.72
13	39	PH_mr_0000643	hsa-miR-1283	6116.94	5716.09	6.38	1691.39	331.32	186.04
13	40	PH_mr_0003476	-	5487.94	4877.09	0	719.39	206.33	183.44
13	41	PH_mr_0001144	-	6375.94	5374.09	0.05	572.36	459.83	195.18
13	42	PH_mr_0003409	hsa-miR-633	4630.94	5547.09	213.54	364.08	342.87	461.7
13	43	PH_mr_0002391	hsa-miR-635	4734.94	4677.09	0	384.18	245.14	92.26
13	44	PH_mr_0003051	-	6093.94	6201.09	1.33	1072.64	751.06	321.58
13	45	PH_mr_0000645	hsa-miR-520a-5p	6213.94	5673.09	745.29	1078.64	861.55	1688.28
13	46	PH_mr_0003477	-	8851.94	13410.1	40.38	1916.36	540.32	924.5
13	47	empty	empty	Background	Background	Background	Background	Background	Background
13	48	PH_mr_0003294	-	6322.94	6504.09	452.62	1519.64	667.82	481.16
14	1	PH_mr_0002321	hsa-miR-518d-3p	7500.94	5320.09	38.37	1407.71	798.58	345.64
14	2	PH_mr_0003000	hsa-miR-1299	16791.9	16962.1	3782.06	15637.6	2229.55	3416.54
14	3	PH_mr_0000609	hsa-miR-581	5596.94	4871.09	602.48	104.81	138.39	44.98
14	4	PH_mr_0001570	-	5474.94	4222.09	50.86	888.83	28.71	31.98
14	5	PH_mr_0000270	-	8836.94	6079.09	15856.1	1313.64	33.47	56.76
14	6	PH_mr_0003139	hsa-miR-876-3p	5808.94	5036.09	3830.06	1713.36	578.09	1350.24
14	7	PH_mr_0002328	hsa-miR-644	6239.94	4523.09	7.38	1377.14	64.42	93.16
14	8	PH_mr_0003053	hsa-miR-892b	8165.94	5253.09	1617.43	1323.77	788.03	129.34
14	9	PH_mr_0000620	hsa-miR-619	5771.94	4925.09	26.38	2306.64	593.14	185.9
14	10	PH_mr_0003471	hsa-miR-1470	11932.9	8711.09	14246.1	2161.64	1003.55	1172.28
14	11	PH_mr_0000349	-	4337.94	3748.09	0	1902.64	184.09	70.36
14	12	PH_mr_0003144	hsa-miR-598	5018.94	4574.09	0.05	1853.67	151.64	665.94
14	13	PH_mr_0002347	hsa-miR-19b-1*	4980.94	4565.09	1.11	726.93	200.09	40.54
14	14	PH_mr_0002970	hsa-miR-217	4808.94	4550.09	0	2441.74	572.31	463.76
14	15	PH_mr_0000621	hsa-miR-938	4997.94	4907.09	1049.29	2221.64	129.65	981.5
14	16	PH_mr_0003472	-	19476.9	18453.1	0.11	7366.64	4839.55	9506.54
14	17	PH_mr_0000364	-	5170.94	4358.09	0	2688.86	161.88	39.06
14	18	PH_mr_0003147	hsa-miR-888	5354.94	5071.09	2335.95	1102.71	68.21	719.68
14	19	PH_mr_0002350	hsa-miR-629*	7267.94	4295.09	936.89	1893.49	79.43	34.66
14	20	PH_mr_0003059	-	6529.94	4895.09	546.08	408.24	157.15	583.78
14	21	PH_mr_0000630	hsa-miR-561	5306.94	4424.09	14886.1	356.55	152.9	113.94
14	22	PH_mr_0003473	-	7862.94	8865.09	6.22	1754.64	294.62	271.82
14	23	PH_mr_0000436	hsa-miR-92a	5337.94	4974.09	0	2486.39	108.15	139.2
14	24	PH_mr_0003211	hsa-miR-95	5389.94	5159.09	7.33	687.67	43.44	75.96
14	25	PH_mr_0002359	hsa-miR-1206	7060.94	5749.09	1272.06	1919.64	225.85	528.04
14	26	PH_mr_0003065	-	5141.94	4500.09	965.1	2176.89	373.32	421.48
14	27	PH_mr_0000637	hsa-miR-1323	5566.94	4569.09	497.61	2260.02	5244.84	1390.08
14	28	PH_mr_0003474	-	5478.94	4687.09	15916.1	419.8	13.23	95.2
14	29	PH_mr_0000937	-	5307.94	4837.09	1213.41	2235.67	154.88	960.78
14	30	PH_mr_0003218	hsa-miR-551a	5467.94	4576.09	204.13	1437.3	110.17	1324.34
14	31	PH_mr_0002376	hsa-let-7f-2*	5323.94	4840.09	34.77	2024.93	143.1	1498.74
14	32	PH_mr_0002942	hsa-miR-891a	5954.94	4189.09	1889.06	538.18	67.43	1242.94
14	33	PH_mr_0000640	hsa-miR-1279	6298.94	5315.09	30.82	640.64	35.21	460.48
14	34	PH_mr_0003475	hsa-miR-1912	6436.94	6861.09	57.91	2072.64	243.83	2034.54
14	35	PH_mr_0000039	-	19837.9	20420.1	1.11	16851.6	17050.5	17155.5
14	36	PH_mr_0003261	hsa-miR-876-5p	6146.94	7673.09	7250.06	1212.39	682.06	3886.82
14	37	empty	empty	Background	Background	Background	Background	Background	Background
14	38	PH_mr_0003057	-	6463.94	6929.09	0	5774.64	810.8	1998.94
14	39	PH_mr_0000643	hsa-miR-1283	6159.94	6353.09	28.44	775.33	190.12	2170.54
14	40	PH_mr_0003476	-	5248.94	4704.09	0	560.67	273.09	1146.12
14	41	PH_mr_0001144	-	5511.94	5204.09	26.31	575.77	233.34	139.8
14	42	PH_mr_0003409	hsa-miR-633	5234.94	6180.09	75.84	459.58	403.58	448.34
14	43	PH_mr_0002391	hsa-miR-635	4950.94	4591.09	0	245.21	198.61	100.78
14	44	PH_mr_0003051	-	6248.94	6516.09	0.27	976.64	512.81	272.4
14	45	PH_mr_0000645	hsa-miR-520a-5p	6007.94	5542.09	424.96	2280.64	371.58	534.72
14	46	PH_mr_0003477	-	8502.94	12978.1	1098.5	1140.33	436.33	690.26
14	47	empty	empty	Background	Background	Background	Background	Background	Background
14	48	PH_mr_0003294	-	6617.94	6491.09	283.18	2441.02	660.06	674.28
15	1	PH_mr_0002321	hsa-miR-518d-3p	5556.94	5400.09	24.77	518.71	990.8	262.34
15	2	PH_mr_0003000	hsa-miR-1299	18566.9	18325.1	2434	16034.6	2427.55	3270.54
15	3	PH_mr_0000609	hsa-miR-581	5740.94	4964.09	1.05	244.02	68.44	230.86
15	4	PH_mr_0001570	-	5746.94	4591.09	115.8	986.89	119.9	152.64
15	5	PH_mr_0000270	-	7097.94	5781.09	15903.1	1981.8	48.71	431.12
15	6	PH_mr_0003139	hsa-miR-876-3p	5929.94	4855.09	3426.06	2580.99	930.82	1503.76
15	7	PH_mr_0002328	hsa-miR-644	5859.94	4328.09	13.98	790.58	52.44	160.54
15	8	PH_mr_0003053	hsa-miR-892b	8265.94	4988.09	0.22	2281.42	291.84	89.52
15	9	PH_mr_0000620	hsa-miR-619	5432.94	4655.09	0	2145.64	201.35	288.48
15	10	PH_mr_0003471	hsa-miR-1470	11882.9	10397.1	13276.1	2114.64	983.8	1489.54
15	11	PH_mr_0000349	-	4528.94	3988.09	0	1944.64	130.11	210.7
15	12	PH_mr_0003144	hsa-miR-598	4714.94	4847.09	0.11	366.11	420.83	262.62
15	13	PH_mr_0002347	hsa-miR-19b-1*	4612.94	4518.09	125.37	104.25	136.14	82.48
15	14	PH_mr_0002970	hsa-miR-217	7517.94	4416.09	0	2208.08	182.35	170.74
15	15	PH_mr_0000621	hsa-miR-938	4805.94	4714.09	1207.29	2413.64	1020.86	74.96
15	16	PH_mr_0003472	-	19624.9	19926.1	0.16	7462.64	5396.55	8559.54
15	17	PH_mr_0000364	-	4981.94	4375.09	0	2242.64	197.88	23.5
15	18	PH_mr_0003147	hsa-miR-888	6875.94	4877.09	2278.06	1547.77	1593.33	50.5
15	19	PH_mr_0002350	hsa-miR-629*	5289.94	3893.09	737.2	2225.05	332.39	1324.66
15	20	PH_mr_0003059	-	6068.94	4854.09	0.05	1109.99	142.66	656.16
15	21	PH_mr_0000630	hsa-miR-561	5697.94	4808.09	14874.1	362.71	43.44	123.76
15	22	PH_mr_0003473	-	8772.94	9963.09	0.16	1735.64	510.09	1616.9
15	23	PH_mr_0000436	hsa-miR-92a	5582.94	5939.09	0	2376.02	114.9	965.44
15	24	PH_mr_0003211	hsa-miR-95	5266.94	5039.09	0	840.11	21.97	938.7
15	25	PH_mr_0002359	hsa-miR-1206	7403.94	5741.09	1661.06	1549.64	385.33	2337.02
15	26	PH_mr_0003065	-	7570.94	4982.09	48.77	1373.67	296.34	940.6
15	27	PH_mr_0000637	hsa-miR-1323	5471.94	4378.09	6.27	2387.02	5.49	1002
15	28	PH_mr_0003474	-	5119.94	4697.09	15982.1	4329.39	4.49	44.1
15	29	PH_mr_0000937	-	6246.94	4798.09	0.05	2080.67	307.89	1611.86
15	30	PH_mr_0003218	hsa-miR-551a	4987.94	4767.09	111.59	600.61	74.68	216.32
15	31	PH_mr_0002376	hsa-let-7f-2*	5088.94	4881.09	54.09	639.08	158.9	77.86
15	32	PH_mr_0002942	hsa-miR-891a	6551.94	5117.09	2102.95	1648.99	450.1	1297.52
15	33	PH_mr_0000640	hsa-miR-1279	6232.94	5357.09	663.54	755.33	176.17	232.56
15	34	PH_mr_0003475	hsa-miR-1912	6821.94	6132.09	285.06	788.64	439.31	392.46
15	35	PH_mr_0000039	-	19832.9	20433.1	32.88	16720.6	16923.5	17138.5
15	36	PH_mr_0003261	hsa-miR-876-5p	5689.94	5400.09	6576.06	3690.11	537.83	344.48
15	37	empty	empty	Background	Background	Background	Background	Background	Background
15	38	PH_mr_0003057	-	6138.94	6983.09	1038.97	5258.33	1949.55	384.68
15	39	PH_mr_0000643	hsa-miR-1283	5764.94	5278.09	1.11	3751.71	165.12	642.54
15	40	PH_mr_0003476	-	5168.94	4662.09	77.49	654.68	142.14	102.84
15	41	PH_mr_0001144	-	6588.94	4363.09	41.59	1244.11	239.07	177.96
15	42	PH_mr_0003409	hsa-miR-633	6194.94	5949.09	137.21	848.52	311.85	237.36
15	43	PH_mr_0002391	hsa-miR-635	4770.94	5934.09	24.27	746.02	241.61	190.02
15	44	PH_mr_0003051	-	6135.94	5803.09	73.15	984.99	637.56	324.92
15	45	PH_mr_0000645	hsa-miR-520a-5p	5618.94	6187.09	398.63	2057.64	547.31	455.94
15	46	PH_mr_0003477	-	8283.94	13874.1	41.04	1162.67	963.8	864.54
15	47	empty	empty	Background	Background	Background	Background	Background	Background
15	48	PH_mr_0003294	-	6173.94	6673.09	319.24	1952.64	430.31	624.7
16	1	PH_mr_0002273	hsa-miR-646	6849.94	5778.09	0	1935.18	1066.83	278.6
16	2	PH_mr_0003060	-	5441.94	5931.09	15562.1	1587.99	642.33	341.44
16	3	PH_mr_0001857	hsa-miR-1237	12572.9	10302.1	197.48	3510.64	1653.55	2221.54
16	4	PH_mr_0001374	-	7704.94	5587.09	5.27	1481.89	221.12	114.96
16	5	empty	empty	Background	Background	Background	Background	Background	Background
16	6	PH_mr_0003025	hsa-miR-628-3p	7727.94	5676.09	183.28	1711.64	300.63	768.04
16	7	PH_mr_0002274	hsa-miR-526b*	5017.94	8732.09	5.05	268.24	139.88	46.52
16	8	PH_mr_0002534	hsa-miR-1257	8785.94	9584.09	19.77	3462.64	1512.55	2383.54
16	9	PH_mr_0000071	hsa-miR-548f	5272.94	4523.09	0	2195.64	263.61	672.52
16	10	PH_mr_0000654	hsa-miR-1197	4933.94	4145.09	203.08	1152.74	220.1	161.24
16	11	PH_mr_0000227	hsa-miR-543	2919.94	3805.09	0	127.4	100.18	49.84
16	12	PH_mr_0003066	hsa-miR-514	7423.94	6270.09	149.66	2584.64	520.32	3208.54
16	13	PH_mr_0002275	hsa-miR-148b*	3915.94	3917.09	0.16	2034.83	657.34	98.76
16	14	PH_mr_0003067	-	7406.94	5557.09	0	2268.64	621.33	842.24
16	15	PH_mr_0000125	hsa-miR-221*	4621.94	4603.09	0.16	2119.64	228.85	254.52
16	16	PH_mr_0000299	hsa-miR-154*	4254.94	4150.09	7782.06	2146.21	342.59	33.1
16	17	PH_mr_0003267	hsa-miR-15b	4707.94	4636.09	0.16	1378.55	140.12	27.18
16	18	PH_mr_0003069	hsa-miR-506	5416.94	5226.09	0	1914.36	1086.11	261.44
16	19	PH_mr_0002276	hsa-miR-564	4966.94	4579.09	925.3	268.86	2891.58	214.12
16	20	PH_mr_0002993	hsa-miR-610	8067.94	7270.09	1.05	1722.64	760.81	426.64
16	21	PH_mr_0000541	-	6134.94	4893.09	0	2423.64	442.57	201.86
16	22	PH_mr_0002509	-	7913.94	7393.09	596.85	1070.74	506.56	996.54
16	23	PH_mr_0003306	hsa-miR-574-3p	5797.94	5106.09	27.77	362.93	175.85	113.7
16	24	PH_mr_0003088	hsa-miR-501-5p	6357.94	6787.09	1.22	2627.33	343.07	304.64
16	25	PH_mr_0002279	hsa-miR-422a	5716.94	4632.09	1734.56	593.33	582.33	59.92
16	26	PH_mr_0002929	-	4886.94	5538.09	0	644.36	186.87	542.3
16	27	PH_mr_0000559	-	7495.94	6606.09	856.9	3590.64	1182.8	1825.94
16	28	PH_mr_0003167	hsa-miR-107	5541.94	4954.09	7.16	2065.36	71.69	617.9
16	29	PH_mr_0003348	hsa-miR-101	6122.94	6207.09	1.16	712.42	114.65	962.3
16	30	PH_mr_0003089	hsa-miR-500	6363.94	6299.09	0	532.61	438.37	599.8
16	31	empty	empty	Background	Background	Background	Background	Background	Background
16	32	PH_mr_0003081	-	5656.94	5321.09	33.55	323.08	1368.31	1664.2
16	33	PH_mr_0000585	hsa-miR-1263	5841.94	4676.09	21.77	2335.46	307.1	1528.98
16	34	empty	empty	Background	Background	Background	Background	Background	Background
16	35	PH_mr_0003370	hsa-miR-331-3p	9383.94	8478.09	16136.1	1793.64	990.8	1667.76
16	36	PH_mr_0003096	hsa-miR-542-5p	6774.94	6560.09	66.01	2270.36	686.06	1151.2
16	37	PH_mr_0002303	-	5767.94	5053.09	0	1106.24	689.32	155.72
16	38	PH_mr_0003002	hsa-miR-1290	19702.9	20361.1	737.45	16699.6	16929.5	17059.5
16	39	PH_mr_0000588	hsa-miR-524-3p	5601.94	5412.09	1.16	5093.99	393.82	569.98
16	40	PH_mr_0000044	-	5335.94	6109.09	22.15	1098.86	371.83	362.38
16	41	PH_mr_0003414	hsa-miR-542-3p	19278.9	19529.1	5.22	2592.64	539.06	3305.54
16	42	PH_mr_0003137	hsa-miR-362-3p	5334.94	4743.09	14.6	1673.64	242.09	375.86
16	43	PH_mr_0000930	hsa-miR-555	4745.94	4158.09	0	310.02	165.14	57.02
16	44	PH_mr_0003015	hsa-miR-627	19877.9	20103.1	144.84	16238.6	14167.5	17160.5
16	45	PH_mr_0000594	hsa-miR-520h	5292.94	5061.09	283.32	1088.86	286.34	364.68
16	46	PH_mr_0001203	hsa-miR-205	6508.94	5221.09	260.54	587.64	415.31	263.2
16	47	PH_mr_0003292	-	5943.94	5165.09	0	581.71	528.31	226.8
16	48	PH_mr_0003138	hsa-miR-502-3p	5382.94	5153.09	56.08	2313.33	788.07	407.42
17	1	PH_mr_0002273	hsa-miR-646	8407.94	5939.09	6.27	2590.64	1041.06	390.2
17	2	PH_mr_0003060	-	6700.94	4823.09	15279.1	1563.86	479.06	395
17	3	PH_mr_0001857	hsa-miR-1237	12239.9	9487.09	11.49	3235.64	2196.55	2156.54
17	4	PH_mr_0001374	-	7877.94	5504.09	21.71	1457.96	105.68	42.4
17	5	empty	empty	Background	Background	Background	Background	Background	Background
17	6	PH_mr_0003025	hsa-miR-628-3p	7534.94	4618.09	75.15	814.02	76.17	1080.54
17	7	PH_mr_0002274	hsa-miR-526b*	5149.94	4324.09	0	3099.58	89.42	153.02
17	8	PH_mr_0002534	hsa-miR-1257	9538.94	10841.1	0.05	4042.64	1318.55	2245.54
17	9	PH_mr_0000071	hsa-miR-548f	5397.94	4140.09	1.22	2104.67	250.12	255.54
17	10	PH_mr_0000654	hsa-miR-1197	4500.94	3989.09	521.4	1538.52	75.92	112.86
17	11	PH_mr_0000227	hsa-miR-543	3283.94	3281.09	0	944.9	214.15	16.94
17	12	PH_mr_0003066	hsa-miR-514	8047.94	5693.09	9.27	1729.64	822.82	3218.76
17	13	PH_mr_0002275	hsa-miR-148b*	4145.94	3805.09	0.05	471.05	611.86	171.74
17	14	PH_mr_0003067	-	5784.94	6162.09	0	1786.96	1325.82	365.64
17	15	PH_mr_0000125	hsa-miR-221*	4964.94	4342.09	0	1561.11	587.33	266.34
17	16	PH_mr_0000299	hsa-miR-154*	4307.94	4233.09	8184.06	1484.39	53.68	74.38
17	17	PH_mr_0003267	hsa-miR-15b	4997.94	4149.09	7.16	1415.18	190.38	484.14
17	18	PH_mr_0003069	hsa-miR-506	5614.94	4835.09	0.05	482.05	558.15	124.42
17	19	PH_mr_0002276	hsa-miR-564	5109.94	4262.09	1.11	1766.93	222.17	161.5
17	20	PH_mr_0002993	hsa-miR-610	9071.94	7681.09	2.11	2246.74	556.58	497.62
17	21	PH_mr_0000541	-	6251.94	4828.09	5.11	2514.39	411.82	1395.98
17	22	PH_mr_0002509	-	8791.94	7216.09	738.73	2692.02	944.55	972.54
17	23	PH_mr_0003306	hsa-miR-574-3p	6235.94	5735.09	8.38	916.18	192.37	92.12
17	24	PH_mr_0003088	hsa-miR-501-5p	6858.94	6238.09	0	571.18	391.56	220.8
17	25	PH_mr_0002279	hsa-miR-422a	5645.94	5308.09	263.94	1711.42	294.33	55.26
17	26	PH_mr_0002929	-	5418.94	5220.09	660.31	607.02	108.88	93.5
17	27	PH_mr_0000559	-	9107.94	5954.09	24.49	1178.39	1016.31	1090.38
17	28	PH_mr_0003167	hsa-miR-107	5442.94	4922.09	0	735.67	204.9	106.98
17	29	PH_mr_0003348	hsa-miR-101	6137.94	6544.09	0	2097.65	230.12	146.28
17	30	PH_mr_0003089	hsa-miR-500	6536.94	6536.09	5.22	2461.36	329.11	206.02
17	31	empty	empty	Background	Background	Background	Background	Background	Background
17	32	PH_mr_0003081	-	5909.94	5216.09	66.93	1230.08	713.58	141.76
17	33	PH_mr_0000585	hsa-miR-1263	5942.94	4965.09	63.02	2168.02	628.09	198.14
17	34	empty	empty	Background	Background	Background	Background	Background	Background
17	35	PH_mr_0003370	hsa-miR-331-3p	8304.94	8329.09	16122.1	1522.99	799.07	1781.92
17	36	PH_mr_0003096	hsa-miR-542-5p	7060.94	5969.09	4.88	919.99	540.07	602.54
17	37	PH_mr_0002303	-	6003.94	5078.09	0	1346.67	327.08	85.44
17	38	PH_mr_0003002	hsa-miR-1290	19914.9	20519.1	715.52	16671.6	17015.5	17168.5
17	39	PH_mr_0000588	hsa-miR-524-3p	5589.94	5158.09	35.59	3558.08	364.06	236.04
17	40	PH_mr_0000044	-	5612.94	6317.09	0	2488.39	238.6	621.98
17	41	PH_mr_0003414	hsa-miR-542-3p	19267.9	19083.1	0	2686.64	373.83	2966.54
17	42	PH_mr_0003137	hsa-miR-362-3p	5100.94	5399.09	4.27	3071.64	249.08	1469.98
17	43	PH_mr_0000930	hsa-miR-555	4883.94	4218.09	0	1402.11	187.36	743.36
17	44	PH_mr_0003015	hsa-miR-627	19792.9	20345.1	189.39	16448.6	13793.5	16900.5
17	45	PH_mr_0000594	hsa-miR-520h	5853.94	4582.09	94.9	1576.33	308.83	377.16
17	46	PH_mr_0001203	hsa-miR-205	6486.94	5509.09	269.17	979.99	446.06	403.68
17	47	PH_mr_0003292	-	5730.94	4936.09	0	932.02	340.31	275.3
17	48	PH_mr_0003138	hsa-miR-502-3p	6332.94	6330.09	27.09	2695.02	501.81	213.78
18	1	PH_mr_0002273	hsa-miR-646	6556.94	5359.09	0	2341.11	1049.07	335.42
18	2	PH_mr_0003060	-	5656.94	4870.09	15342.1	213.8	304.07	351.22
18	3	PH_mr_0001857	hsa-miR-1237	9721.94	9386.09	0	3704.64	1918.55	2130.54
18	4	PH_mr_0001374	-	7300.94	5126.09	9.27	1749.11	226.09	90.34
18	5	empty	empty	Background	Background	Background	Background	Background	Background
18	6	PH_mr_0003025	hsa-miR-628-3p	7388.94	5293.09	112.19	1737.02	387.84	624.76
18	7	PH_mr_0002274	hsa-miR-526b*	4058.94	3974.09	0	142.49	85.66	281.68
18	8	PH_mr_0002534	hsa-miR-1257	11089.9	9715.09	0	3987.64	1272.8	2559.28
18	9	PH_mr_0000071	hsa-miR-548f	5426.94	4119.09	0.11	2331.36	435.56	194.78
18	10	PH_mr_0000654	hsa-miR-1197	4994.94	4309.09	200.72	1517.8	200.34	214.5
18	11	PH_mr_0000227	hsa-miR-543	4255.94	3591.09	0	1009.49	69.93	32.68
18	12	PH_mr_0003066	hsa-miR-514	8260.94	6453.09	0.05	2860.67	452.1	3567.54
18	13	PH_mr_0002275	hsa-miR-148b*	4597.94	4373.09	319.37	1108.65	694.57	106.94
18	14	PH_mr_0003067	-	5964.94	5317.09	0	475.49	1123.8	328.26
18	15	PH_mr_0000125	hsa-miR-221*	4706.94	4177.09	30.6	664.99	324.09	44.06
18	16	PH_mr_0000299	hsa-miR-154*	4822.94	3895.09	7714.06	398.14	208.09	170.12
18	17	PH_mr_0003267	hsa-miR-15b	5482.94	4708.09	0	738.71	224.6	58.06
18	18	PH_mr_0003069	hsa-miR-506	5981.94	5059.09	2.11	349.96	427.35	157.2
18	19	PH_mr_0002276	hsa-miR-564	5026.94	4488.09	514.13	270.77	26.97	56.7
18	20	PH_mr_0002993	hsa-miR-610	8977.94	6832.09	0	2032.64	572.83	688.98
18	21	PH_mr_0000541	-	6107.94	5054.09	0.05	2028.33	277.06	137.42
18	22	PH_mr_0002509	-	9334.94	7374.09	881.73	1382.64	789.07	762.42
18	23	PH_mr_0003306	hsa-miR-574-3p	6372.94	4805.09	1050.27	399.58	210.1	52.48
18	24	PH_mr_0003088	hsa-miR-501-5p	6698.94	6289.09	0	2076.52	379.31	395.78
18	25	PH_mr_0002279	hsa-miR-422a	6206.94	5024.09	287.72	521.05	766.06	137.98
18	26	PH_mr_0002929	-	4704.94	4948.09	0	491.3	286.61	206.32
18	27	PH_mr_0000559	-	7344.94	7129.09	1.05	3291.02	1260.55	2583.54
18	28	PH_mr_0003167	hsa-miR-107	5676.94	4948.09	0	1623.42	162.37	2071.94
18	29	PH_mr_0003348	hsa-miR-101	6250.94	5884.09	30.26	773.89	539.35	1371.6
18	30	PH_mr_0003089	hsa-miR-500	6175.94	6714.09	0.05	2345.71	241.6	1464.76
18	31	empty	empty	Background	Background	Background	Background	Background	Background
18	32	PH_mr_0003081	-	4475.94	4630.09	87.48	394.58	1252.32	2249
18	33	PH_mr_0000585	hsa-miR-1263	5416.94	4659.09	37.31	2096.64	341.33	235.82
18	34	empty	empty	Background	Background	Background	Background	Background	Background
18	35	PH_mr_0003370	hsa-miR-331-3p	8499.94	8324.09	16099.1	2151.99	1002.57	1663.24
18	36	PH_mr_0003096	hsa-miR-542-5p	7468.94	6134.09	23.2	967.08	421.56	596.72
18	37	PH_mr_0002303	-	6319.94	4939.09	0	959.64	307.32	211.06
18	38	PH_mr_0003002	hsa-miR-1290	19847.9	20355.1	848.96	16671.6	16932.5	17063.5
18	39	PH_mr_0000588	hsa-miR-524-3p	6236.94	5496.09	13.88	2903.33	298.56	1442.78
18	40	PH_mr_0000044	-	5917.94	6137.09	39.98	2975.33	104.63	1428.74
18	41	PH_mr_0003414	hsa-miR-542-3p	18916.9	19567.1	0.11	3101.64	484.1	3299.28
18	42	PH_mr_0003137	hsa-miR-362-3p	5768.94	4796.09	1.11	2835.99	177.35	1073.86
18	43	PH_mr_0000930	hsa-miR-555	4766.94	3988.09	83.55	1713.05	65.18	260.16
18	44	PH_mr_0003015	hsa-miR-627	19917.9	20497.1	128.52	16429.6	14135.5	16986.5
18	45	PH_mr_0000594	hsa-miR-520h	5238.94	5365.09	106.01	2728.64	276.58	454.38
18	46	PH_mr_0001203	hsa-miR-205	6144.94	5166.09	339.21	958.36	251.08	294.56
18	47	PH_mr_0003292	-	5729.94	4783.09	0	747.33	308.08	129.12
18	48	PH_mr_0003138	hsa-miR-502-3p	5657.94	5340.09	57.75	3088.02	321.57	177.66
19	1	PH_mr_0002194	-	5728.94	5326.09	0.11	702.64	205.11	536.6
19	2	PH_mr_0003012	hsa-miR-320d	19744.9	20368.1	0	13479.6	7784.55	6748.54
19	3	PH_mr_0001866	hsa-miR-150*	8177.94	7366.09	2071.06	2619.64	675.33	958.54
19	4	PH_mr_0000342	hsa-miR-148b	5922.94	4144.09	329.37	569.55	96.42	61.32
19	5	PH_mr_0000396	hsa-miR-302d	10074.9	7399.09	25.38	3147.64	164.17	33.9
19	6	PH_mr_0002846	hsa-miR-885-3p	19750.9	16275.1	53.37	16624.6	16799.5	17097.5
19	7	PH_mr_0002208	hsa-miR-130a*	5345.94	4266.09	0.11	2037.65	241.34	316
19	8	PH_mr_0003068	-	5423.94	4594.09	1655.06	2467.8	88.89	289.96
19	9	PH_mr_0001869	hsa-miR-192*	5920.94	4357.09	2.27	1567.05	130.36	220.28
19	10	PH_mr_0000149	hsa-miR-29b	4403.94	4028.09	0	2043.67	310.07	116.08
19	11	PH_mr_0000022	-	4561.94	4102.09	3.11	889.55	184.12	290.64
19	12	PH_mr_0002851	hsa-miR-384	5532.94	5327.09	871.91	659.64	390.56	267.26
19	13	PH_mr_0002210	hsa-miR-454*	4773.94	4568.09	0	828.05	419.11	241.26
19	14	PH_mr_0003052	-	4956.94	3586.09	1711.01	1308.4	355.57	476
19	15	PH_mr_0001879	hsa-miR-144*	5354.94	4723.09	1.05	1621.64	196.88	268.1
19	16	PH_mr_0000041	-	6189.94	5623.09	0	1100.39	103.4	122.26
19	17	PH_mr_0000549	hsa-miR-342-3p	11619.9	10519.1	0	4649.64	1339.55	1470.54
19	18	PH_mr_0002853	hsa-miR-450b-3p	6098.94	5581.09	8.27	1354.14	478.55	209.92
19	19	PH_mr_0003461	hsa-miR-1914	9450.94	8288.09	9.11	2618.64	656.31	899.54
19	20	PH_mr_0001624	hsa-miR-219-1-3p	6306.94	5174.09	49.53	1737.67	311.56	1575.76
19	21	PH_mr_0001167	hsa-miR-1297	6760.94	4900.09	5.49	1220.49	93.14	90.32
19	22	empty	empty	Background	Background	Background	Background	Background	Background
19	23	PH_mr_0001188	hsa-miR-374b	5745.94	5030.09	0.05	451.46	189.6	1205.8
19	24	PH_mr_0002861	hsa-miR-450b-5p	7536.94	6141.09	50.15	1205.64	360.83	1090.34
19	25	PH_mr_0002217	hsa-miR-1231	5346.94	4935.09	0.11	1959.93	99.89	1568.46
19	26	PH_mr_0003080	-	5969.94	5905.09	0	1622.64	539.35	2210.24
19	27	PH_mr_0001225	hsa-miR-1322	19778.9	20310.1	90.24	16574.6	16651.5	16835.5
19	28	PH_mr_0000003	-	8111.94	7240.09	0	1589.64	1050.06	1155.54
19	29	PH_mr_0002074	hsa-miR-149	6070.94	5096.09	54.55	1918.42	80.91	63.62
19	30	PH_mr_0002883	hsa-miR-342-5p	8548.94	7982.09	43.15	1144.99	553.36	965.38
19	31	PH_mr_0002236	-	4666.94	3656.09	0	1564.52	228.63	203.48
19	32	PH_mr_0003045	-	10236.9	6375.09	1489.77	2481.67	1366.8	752.64
19	33	PH_mr_0001488	hsa-miR-187*	5126.94	5058.09	24.55	1783.64	45.2	417.18
19	34	PH_mr_0002957	-	12560.9	12848.1	0.05	6405.64	2746.8	3499.54
19	35	empty	empty	Background	Background	Background	Background	Background	Background
19	36	PH_mr_0002885	hsa-miR-891b	5798.94	5260.09	221.77	638.39	498.56	311.96
19	37	PH_mr_0002248	hsa-miR-617	5508.94	5175.09	25.44	1163.99	66.68	155.76
19	38	PH_mr_0003094	hsa-miR-1288	6042.94	6137.09	16038.1	5078.71	279.88	306.04
19	39	PH_mr_0001853	hsa-miR-877*	11911.9	17941.1	5.49	16431.6	6794.55	9660.54
19	40	PH_mr_0001475	-	5740.94	4694.09	43.48	1873.65	368.6	1222.48
19	41	PH_mr_0002932	hsa-miR-185	13270.9	14113.1	4484.95	2217.33	1137.55	2133.54
19	42	PH_mr_0002987	-	13832.9	12478.1	2.05	6148.64	1921.55	3528.54
19	43	PH_mr_0002250	hsa-miR-18b*	5392.94	5861.09	2.16	2067.42	109.91	203.46
19	44	PH_mr_0003006	hsa-miR-1208	5807.94	4931.09	15923.1	3763.42	184.12	262.62
19	45	PH_mr_0001856	hsa-miR-1227	9375.94	15813.1	2.11	2765.64	1936.55	464.98
19	46	PH_mr_0002012	-	6339.94	5911.09	358.86	2711.02	473.57	319.48
19	47	PH_mr_0002986	hsa-miR-136	16551.9	16100.1	9.38	10871.6	4479.55	3057.54
19	48	PH_mr_0002991	hsa-miR-632	8416.94	7573.09	4.49	3506.64	1008.55	311.48
20	1	PH_mr_0002194	-	6410.94	5289.09	0	802.64	281.62	626.68
20	2	PH_mr_0003012	hsa-miR-320d	19031.9	20095.1	0	14688.6	6844.55	7236.54
20	3	PH_mr_0001866	hsa-miR-150*	8387.94	7483.09	1744.06	2606.64	819.55	985.54
20	4	PH_mr_0000342	hsa-miR-148b	4749.94	5151.09	6.11	509.58	115.66	0.78
20	5	PH_mr_0000396	hsa-miR-302d	9753.94	7035.09	37.82	3017.64	233.66	52.76
20	6	PH_mr_0002846	hsa-miR-885-3p	19802.9	17193.1	92.8	16669.6	16944.5	17055.5
20	7	PH_mr_0002208	hsa-miR-130a*	7682.94	4110.09	6.16	2444.39	344.1	273.66
20	8	PH_mr_0003068	-	8545.94	4189.09	1879.29	3059.11	208.37	132.74
20	9	PH_mr_0001869	hsa-miR-192*	5445.94	4156.09	1.05	1646.77	79.15	179.86
20	10	PH_mr_0000149	hsa-miR-29b	4716.94	3766.09	0	1176.77	534.82	187.66
20	11	PH_mr_0000022	-	4821.94	4085.09	0.05	1156.3	129.88	27.94
20	12	PH_mr_0002851	hsa-miR-384	6207.94	5793.09	602.25	653.99	604.06	129.22
20	13	PH_mr_0002210	hsa-miR-454*	4895.94	4716.09	0	1027.71	2014.9	281.98
20	14	PH_mr_0003052	-	4834.94	4945.09	36.98	2072.08	260.63	636.68
20	15	PH_mr_0001879	hsa-miR-144*	5409.94	5308.09	5.16	1914.64	239.85	853.7
20	16	PH_mr_0000041	-	5309.94	5952.09	0	450.96	201.12	979.16
20	17	PH_mr_0000549	hsa-miR-342-3p	12222.9	10645.1	0	2951.64	1268.8	3603.54
20	18	PH_mr_0002853	hsa-miR-450b-3p	5624.94	5608.09	0	1731.77	257.07	1271.68
20	19	PH_mr_0003461	hsa-miR-1914	8915.94	8246.09	0	2478.64	816.81	918.02
20	20	PH_mr_0001624	hsa-miR-219-1-3p	8285.94	5495.09	250.59	1038.64	726.55	1386.72
20	21	PH_mr_0001167	hsa-miR-1297	5016.94	4303.09	4.33	911.84	245.63	15.86
20	22	empty	empty	Background	Background	Background	Background	Background	Background
20	23	PH_mr_0001188	hsa-miR-374b	7480.94	4810.09	0.05	1467.46	145.64	1068.52
20	24	PH_mr_0002861	hsa-miR-450b-5p	6655.94	6290.09	18.71	1716.02	333.37	144.86
20	25	PH_mr_0002217	hsa-miR-1231	5965.94	4706.09	10.71	2447.46	333.06	188.5
20	26	PH_mr_0003080	-	5849.94	5650.09	0	1779.71	840.07	812.68
20	27	PH_mr_0001225	hsa-miR-1322	19692.9	20480.1	746.43	16518.6	16708.5	16994.5
20	28	PH_mr_0000003	-	8635.94	7482.09	585.52	3941.64	734.81	1170.54
20	29	PH_mr_0002074	hsa-miR-149	6009.94	5087.09	4.16	1654.77	61.43	133.9
20	30	PH_mr_0002883	hsa-miR-342-5p	8122.94	7616.09	706.68	1527.64	577.32	1114.24
20	31	PH_mr_0002236	-	4628.94	3961.09	0	375.27	691.11	1056.92
20	32	PH_mr_0003045	-	6511.94	6301.09	0	1097.64	803.55	2833.28
20	33	PH_mr_0001488	hsa-miR-187*	5400.94	5412.09	21.66	1961.64	4484.62	1414.98
20	34	PH_mr_0002957	-	13964.9	12729.1	24.11	6787.64	1982.55	4049.54
20	35	empty	empty	Background	Background	Background	Background	Background	Background
20	36	PH_mr_0002885	hsa-miR-891b	6191.94	5031.09	155.76	611.08	319.57	295.32
20	37	PH_mr_0002248	hsa-miR-617	5723.94	4776.09	2.16	1356.64	636.13	1817.08
20	38	PH_mr_0003094	hsa-miR-1288	5629.94	5995.09	16051.1	1961.86	582.82	1989.9
20	39	PH_mr_0001853	hsa-miR-877*	11204.9	16899.1	31.48	16431.6	6808.55	9464.54
20	40	PH_mr_0001475	-	5464.94	4926.09	2.33	2055.49	338.35	1314.3
20	41	PH_mr_0002932	hsa-miR-185	13565.9	12708.1	5156.06	2359.39	1056.55	2688.54
20	42	PH_mr_0002987	-	11979.9	11479.1	57.44	5881.64	2469.55	3563.54
20	43	PH_mr_0002250	hsa-miR-18b*	5621.94	6533.09	0	563.39	112.14	430.3
20	44	PH_mr_0003006	hsa-miR-1208	6537.94	4018.09	15727.1	1842.11	163.59	392.52
20	45	PH_mr_0001856	hsa-miR-1227	9556.94	14179.1	0.11	4423.02	1910.55	2645.54
20	46	PH_mr_0002012	-	7224.94	5977.09	70.33	839.11	328.09	403.42
20	47	PH_mr_0002986	hsa-miR-136	15647.9	14973.1	0	11280.6	3038.55	3055.54
20	48	PH_mr_0002991	hsa-miR-632	6263.94	7584.09	0.05	3543.64	842.55	621.24
21	1	PH_mr_0002194	-	6461.94	5790.09	0.05	655.71	162.13	424.08
21	2	PH_mr_0003012	hsa-miR-320d	19885.9	20598.1	1.11	14510.6	7641.55	7782.54
21	3	PH_mr_0001866	hsa-miR-150*	8490.94	7503.09	1784.06	2463.64	1002.55	978.5
21	4	PH_mr_0000342	hsa-miR-148b	5626.94	5476.09	0	362.58	338.85	195.64
21	5	PH_mr_0000396	hsa-miR-302d	10019.9	7655.09	38.38	2994.64	505.85	120.14
21	6	PH_mr_0002846	hsa-miR-885-3p	19683.9	18096.1	111.09	16756.6	16960.5	17074.5
21	7	PH_mr_0002208	hsa-miR-130a*	4609.94	4521.09	0	2330.36	124.12	152.58
21	8	PH_mr_0003068	-	5480.94	4003.09	1592	374.83	119.64	229.74
21	9	PH_mr_0001869	hsa-miR-192*	5154.94	4072.09	0	1302.52	68.66	172.38
21	10	PH_mr_0000149	hsa-miR-29b	4917.94	3730.09	116.38	513.18	357.33	778.64
21	11	PH_mr_0000022	-	4930.94	4129.09	0	216.99	195.09	1278.02
21	12	PH_mr_0002851	hsa-miR-384	6124.94	4614.09	380.66	725.64	523.55	948.24
21	13	PH_mr_0002210	hsa-miR-454*	4890.94	4606.09	0	1690.08	860.31	1542.64
21	14	PH_mr_0003052	-	4744.94	4896.09	12.27	632.83	411.82	316.66
21	15	PH_mr_0001879	hsa-miR-144*	5532.94	5353.09	0	2037.64	357.83	116.08
21	16	PH_mr_0000041	-	6290.94	5652.09	270.09	236.87	434.57	122.86
21	17	PH_mr_0000549	hsa-miR-342-3p	12138.9	10178.1	0.05	3558.36	1513.55	1328.54
21	18	PH_mr_0002853	hsa-miR-450b-3p	5604.94	4373.94	0	369.68	328.34	379.94
21	19	PH_mr_0003461	hsa-miR-1914	9660.94	8071.09	0	2237.64	786.31	600.78
21	20	PH_mr_0001624	hsa-miR-219-1-3p	6889.94	5369.09	222.01	932.64	510.56	984.12
21	21	PH_mr_0001167	hsa-miR-1297	5741.94	4562.09	31.88	207.18	351.87	87.18
21	22	empty	empty	Background	Background	Background	Background	Background	Background
21	23	PH_mr_0001188	hsa-miR-374b	5727.94	4993.09	0	201.3	576.07	60.6
21	24	PH_mr_0002861	hsa-miR-450b-5p	6891.94	6137.09	33.98	892.99	266.07	442.46
21	25	PH_mr_0002217	hsa-miR-1231	5965.94	5050.09	30.88	632.36	85.39	99.3
21	26	PH_mr_0003080	-	6355.94	5798.09	0.05	968.64	493.32	802.5
21	27	PH_mr_0001225	hsa-miR-1322	19639.9	20377.1	140.99	16633.6	16544.5	16925.5
21	28	PH_mr_0000003	-	8036.94	7769.09	0	2475.64	972.55	1200.54
21	29	PH_mr_0002074	hsa-miR-149	6177.94	4667.09	0	611.67	179.39	324.7
21	30	PH_mr_0002883	hsa-miR-342-5p	8013.94	7532.09	40.98	1725.64	734.33	738.64
21	31	PH_mr_0002236	-	4938.94	3798.09	0	2307.86	384.37	1238.48
21	32	PH_mr_0003045	-	6795.94	5504.09	64.93	1029.64	1228.55	2420.94
21	33	PH_mr_0001488	hsa-miR-187*	5252.94	4947.09	24.49	1856.64	231.66	652.94
21	34	PH_mr_0002957	-	12984.9	12004.1	0	7373.64	2395.55	4456.54
21	35	empty	empty	Background	Background	Background	Background	Background	Background
21	36	PH_mr_0002885	hsa-miR-891b	5570.94	5722.09	383.92	1024.36	203.34	586.3
21	37	PH_mr_0002248	hsa-miR-617	5579.94	5270.09	11.49	897.36	50.68	444.08
21	38	PH_mr_0003094	hsa-miR-1288	5589.94	5209.09	15988.1	319.58	121.64	264.52
21	39	PH_mr_0001853	hsa-miR-877*	10661.9	16123.1	17.6	16462.6	6195.55	8584.54
21	40	PH_mr_0001475	-	5238.94	5000.09	38.55	1341.18	106.65	1112.24
21	41	PH_mr_0002932	hsa-miR-185	13527.9	15460.1	5990.06	2074.67	1233.55	3830.54
21	42	PH_mr_0002987	-	13244.9	11710.1	104.6	5626.64	1968.55	3334.54
21	43	PH_mr_0002250	hsa-miR-18b*	5462.94	5977.09	55.44	689.36	68.43	135.08
21	44	PH_mr_0003006	hsa-miR-1208	5688.94	4815.09	15949.1	1334.42	139.37	939.16
21	45	PH_mr_0001856	hsa-miR-1227	10203.9	15058.1	0	1729.67	932.31	2247.46
21	46	PH_mr_0002012	-	5475.94	5491.09	0	1119.33	271.07	519.46
21	47	PH_mr_0002986	hsa-miR-136	15619.9	15460.1	0.16	12393.6	3619.55	2603.54
21	48	PH_mr_0002991	hsa-miR-632	7693.94	7763.09	15.44	3252.64	661.06	532.68
22	1	PH_mr_0002143	hsa-miR-548a-3p	7270.94	4911.09	9.22	2045.99	459.08	457.52
22	2	empty	empty	Background	Background	Background	Background	Background	Background
22	3	PH_mr_0001932	hsa-miR-302b*	5797.94	4699.09	309	1478.64	108.88	81.24
22	4	PH_mr_0002975	hsa-miR-194	5427.94	3734.09	0	979.21	112.17	201.9
22	5	PH_mr_0000098	hsa-miR-369-3p	4920.94	4274.09	114.08	2131.67	192.09	210.8
22	6	PH_mr_0002575	hsa-miR-491-3p	7412.94	6507.09	15991.1	1584.64	324.82	14.6
22	7	PH_mr_0002146	hsa-miR-570	4918.94	4485.09	0	2098.33	145.61	88.92
22	8	PH_mr_0001635	-	7507.94	13709.1	0	15724.6	14321.5	16465.5
22	9	PH_mr_0001937	hsa-miR-519e*	5419.94	4427.09	0.05	1932.36	237.31	89.86
22	10	PH_mr_0002984	hsa-miR-142-3p	6953.94	4564.09	0	2595.71	650.56	111.66
22	11	PH_mr_0002422	hsa-miR-331-5p	6508.94	5136.09	193.88	2249.11	312.1	872.16
22	12	PH_mr_0002595	-	4898.94	4668.09	0.16	1951.05	277.85	549.8
22	13	PH_mr_0002155	hsa-miR-924	6991.94	5601.09	0	1455.64	371.1	765.02
22	14	PH_mr_0001657	-	4507.94	4204.09	57.77	1673.24	264.18	969.04
22	15	PH_mr_0001954	-	5324.94	4049.09	0.11	1935.33	291.07	305.18
22	16	empty	empty	Background	Background	Background	Background	Background	Background
22	17	PH_mr_0002468	hsa-miR-125a-3p	8660.94	8129.09	1619.06	2373.64	729.32	879.12
22	18	PH_mr_0002626	hsa-miR-215	6303.94	5130.09	7.38	2283.46	366.58	157.04
22	19	PH_mr_0002160	hsa-let-7g*	5545.94	5193.09	68.8	564.74	264.82	177.7
22	20	PH_mr_0001658	hsa-miR-26a-1*	5401.94	4309.09	191.46	2018.55	607.07	136.24
22	21	PH_mr_0001955	hsa-miR-198	18627.9	17318.1	1.05	14934.6	10944.5	12376.5
22	22	PH_mr_0000017	hsa-miR-100	4921.94	3683.09	0	235.77	178.89	102.96
22	23	PH_mr_0000093	hsa-miR-128	5994.94	5016.09	0	1305.77	270.84	168.4
22	24	PH_mr_0002676	-	5707.94	5175.09	3.38	2407.14	376.08	1849.28
22	25	PH_mr_0002162	-	5901.94	4660.09	140.26	572.67	349.59	453.02
22	26	PH_mr_0001678	-	8410.94	6736.09	137.13	1424.05	269.33	225.66
22	27	PH_mr_0001975	hsa-miR-921	6055.94	5548.09	15872.1	4092.64	323.34	392.24
22	28	PH_mr_0000042	hsa-miR-125b	17459.9	15613.1	326.09	1604.99	334.35	924.6
22	29	PH_mr_0002471	hsa-miR-192	5279.94	5258.09	0	1744.14	50.19	623.62
22	30	PH_mr_0002681	hsa-miR-455-3p	5220.94	5251.09	406.03	1937.05	23.96	78.7
22	31	PH_mr_0002168	hsa-miR-302d*	4964.94	3991.09	1.05	1481.27	518.84	227.72
22	32	PH_mr_0001686	hsa-miR-509-3p	6515.94	5853.09	394.34	2619.21	381.33	731.86
22	33	PH_mr_0002015	hsa-miR-922	5722.94	4994.09	4.11	2412.64	244.61	188.36
22	34	PH_mr_0000010	hsa-miR-7	19829.9	20160.1	4369.06	10818.6	4086.55	4562.54
22	35	PH_mr_0000079	hsa-miR-499-5p	5969.94	5550.09	0	2262.52	399.82	333.64
22	36	PH_mr_0002722	hsa-miR-599	7636.94	6412.09	26.04	1490.64	486.8	898.5
22	37	PH_mr_0002177	hsa-miR-1293	9010.94	6575.09	5.22	3810.64	1279.31	3186.54
22	38	PH_mr_0002708	hsa-miR-588	19221.9	6548.09	64.86	4523.64	1254.55	679.98
22	39	PH_mr_0002066	hsa-miR-1200	5789.94	5890.09	12998.1	2416.8	273.33	402.94
22	40	PH_mr_0000045	hsa-miR-9	5082.94	5084.09	10.16	577.05	112.41	1421.72
22	41	PH_mr_0000050	hsa-miR-668	5409.94	5761.09	3599.89	1505.83	234.1	714.6
22	42	PH_mr_0002778	-	13155.9	10488.1	3435.06	1178.77	393.33	270.36
22	43	PH_mr_0002191	hsa-miR-663b	5873.94	5691.09	4.16	505.36	75.64	96.3
22	44	empty	empty	Background	Background	Background	Background	Background	Background
22	45	PH_mr_0001864	-	5148.94	5240.09	1008.06	1046.14	516.31	368.76
22	46	PH_mr_0003338	hsa-miR-183*	4985.94	5062.09	5.11	773.18	500.31	291.9
22	47	PH_mr_0000023	hsa-miR-126	6141.94	4802.09	13351.1	757.8	306.85	189.76
22	48	PH_mr_0002804	hsa-miR-502-5p	5727.94	6595.09	7.49	1402.05	741.55	415.72
23	1	PH_mr_0002143	hsa-miR-548a-3p	6862.94	5148.09	0	1695.46	361.84	339.14
23	2	empty	empty	Background	Background	Background	Background	Background	Background
23	3	PH_mr_0001932	hsa-miR-302b*	6064.94	4615.09	346.13	1416.64	202.83	48.58
23	4	PH_mr_0002975	hsa-miR-194	6447.94	4964.09	0.38	1523.99	129.17	49.76
23	5	PH_mr_0000098	hsa-miR-369-3p	5055.94	4633.09	82.97	2014.8	76.16	116.52
23	6	PH_mr_0002575	hsa-miR-491-3p	7526.94	6204.09	15913.1	541.83	119.42	41.72
23	7	PH_mr_0002146	hsa-miR-570	6156.94	4076.09	0	2284.64	114.63	174.86
23	8	PH_mr_0001635	-	8813.94	15680.1	9.22	16111.6	14729.5	16810.5
23	9	PH_mr_0001937	hsa-miR-519e*	5669.94	3751.09	0	2194.64	175.61	105.08
23	10	PH_mr_0002984	hsa-miR-142-3p	4885.94	4027.09	0	1927.36	123.15	635.02
23	11	PH_mr_0002422	hsa-miR-331-5p	6400.94	4884.09	0	2064.8	453.57	353.3
23	12	PH_mr_0002595	-	4733.94	4261.09	29.88	656.02	230.07	679.36
23	13	PH_mr_0002155	hsa-miR-924	7239.94	6046.09	0	1930.64	767.55	1052.5
23	14	PH_mr_0001657	-	4911.94	3842.09	32.88	455.71	407.33	1158.02
23	15	PH_mr_0001954	-	6590.94	4850.09	0	2108.71	184.09	111.68
23	16	empty	empty	Background	Background	Background	Background	Background	Background
23	17	PH_mr_0002468	hsa-miR-125a-3p	9055.94	7916.09	1431.06	2368.64	597.35	844.1
23	18	PH_mr_0002626	hsa-miR-215	6080.94	4687.09	6.33	2168.67	112.91	1754.28
23	19	PH_mr_0002160	hsa-let-7g*	7195.94	4468.09	90.61	1130.61	147.64	1197.08
23	20	PH_mr_0001658	hsa-miR-26a-1*	5475.94	3933.09	327.23	1183.42	71.15	1235.12
23	21	PH_mr_0001955	hsa-miR-198	19077.9	18216.1	0	15041.6	10199.5	13665.5
23	22	PH_mr_0000017	hsa-miR-100	4933.94	4058.09	0	194.15	73.67	77.84
23	23	PH_mr_0000093	hsa-miR-128	5918.94	5200.09	0	1351.96	115.12	1305.66
23	24	PH_mr_0002676	-	6046.94	4458.09	89.09	2592.36	193.07	1727.5
23	25	PH_mr_0002162	-	5286.94	4747.09	669.46	689.64	446.8	1212.46
23	26	PH_mr_0001678	-	7952.94	6524.09	163.46	1410.21	223.09	157.4
23	27	PH_mr_0001975	hsa-miR-921	6350.94	6979.09	15932.1	3188.36	142.13	226.66
23	28	PH_mr_0000042	hsa-miR-125b	17927.9	16320.1	406.25	1154.64	475.63	782.68
23	29	PH_mr_0002471	hsa-miR-192	5528.94	4305.09	0	1179.21	42.7	19.5
23	30	PH_mr_0002681	hsa-miR-455-3p	6389.94	4346.09	391.87	1906.71	45.21	118.64
23	31	PH_mr_0002168	hsa-miR-302d*	5855.94	3798.09	0.05	961.52	207.34	1039.62
23	32	PH_mr_0001686	hsa-miR-509-3p	6637.94	5641.09	561.95	2056.36	365.61	1662.2
23	33	PH_mr_0002015	hsa-miR-922	4941.94	5051.09	28.6	2048.33	107.89	624.08
23	34	PH_mr_0000010	hsa-miR-7	19785.9	20382.1	4515.06	10437.6	3338.55	5376.54
23	35	PH_mr_0000079	hsa-miR-499-5p	5670.94	4865.09	0	1707.39	136.36	1398.4
23	36	PH_mr_0002722	hsa-miR-599	6779.94	5751.09	0.11	1251.64	625.55	1260.94
23	37	PH_mr_0002177	hsa-miR-1293	8953.94	7006.09	26.27	3906.64	796.81	3786.54
23	38	PH_mr_0002708	hsa-miR-588	19067.9	6882.09	11.55	5551.64	564.07	703.98
23	39	PH_mr_0002066	hsa-miR-1200	5975.94	5584.09	12860.1	1695.02	190.85	342.3
23	40	PH_mr_0000045	hsa-miR-9	5506.94	4935.09	17.15	1494.67	334.08	1400.5
23	41	PH_mr_0000050	hsa-miR-668	5635.94	5494.09	4384	2176.36	199.13	1487.42
23	42	PH_mr_0002778	-	14132.9	10014.1	3182.06	493.21	424.8	1815.98
23	43	PH_mr_0002191	hsa-miR-663b	5905.94	5917.09	11.33	716.02	78.43	228.06
23	44	empty	empty	Background	Background	Background	Background	Background	Background
23	45	PH_mr_0001864	-	5978.94	5463.09	968.95	506.58	104.89	571.04
23	46	PH_mr_0003338	hsa-miR-183*	5057.94	5506.09	0	1145.77	189.33	555.6
23	47	PH_mr_0000023	hsa-miR-126	5639.94	4312.09	12783.1	1531.02	231.09	896.5
23	48	PH_mr_0002804	hsa-miR-502-5p	5650.94	6857.09	24.98	2283.64	446.55	173.48
24	1	PH_mr_0002143	hsa-miR-548a-3p	5278.94	4990.09	4.44	1772.02	501.09	237.84
24	2	empty	empty	Background	Background	Background	Background	Background	Background
24	3	PH_mr_0001932	hsa-miR-302b*	5388.94	4751.09	424.62	1657.64	274.6	72.32
24	4	PH_mr_0002975	hsa-miR-194	5668.94	4698.09	0.11	2269.67	114.64	47.58
24	5	PH_mr_0000098	hsa-miR-369-3p	5131.94	4679.09	19.15	1383.05	366.81	457.46
24	6	PH_mr_0002575	hsa-miR-491-3p	6969.94	5642.09	15954.1	770.36	182.9	180.34
24	7	PH_mr_0002146	hsa-miR-570	4949.94	4503.09	1480.76	2113.99	166.1	76.04
24	8	PH_mr_0001635	-	7246.94	12890.1	0	16021.6	15360.5	16879.5
24	9	PH_mr_0001937	hsa-miR-519e*	5377.94	4460.09	0	2424.33	167.36	92.84
24	10	PH_mr_0002984	hsa-miR-142-3p	5467.94	4697.09	2.16	703.08	7.74	351.82
24	11	PH_mr_0002422	hsa-miR-331-5p	6678.94	4904.09	0	2022.64	366.09	1466.54
24	12	PH_mr_0002595	-	4689.94	3882.09	11.66	596.86	463.57	2170.52
24	13	PH_mr_0002155	hsa-miR-924	7468.94	5600.09	1.16	1949.64	641.06	2038.02
24	14	PH_mr_0001657	-	5444.94	4011.09	147.08	698.64	651.81	854.82
24	15	PH_mr_0001954	-	4802.94	4704.09	7.16	2425.14	203.34	1588.76
24	16	empty	empty	Background	Background	Background	Background	Background	Background
24	17	PH_mr_0002468	hsa-miR-125a-3p	9320.94	8636.09	1384.06	3286.64	780.57	1127.24
24	18	PH_mr_0002626	hsa-miR-215	5339.94	4916.09	7.27	2140.67	338.09	154.06
24	19	PH_mr_0002160	hsa-let-7g*	5717.94	4416.09	168.17	1060.74	387.09	396.68
24	20	PH_mr_0001658	hsa-miR-26a-1*	5414.94	4611.09	223.53	963.8	625.57	1062.44
24	21	PH_mr_0001955	hsa-miR-198	19398.9	18642.1	0.11	15398.6	9998.55	14254.5
24	22	PH_mr_0000017	hsa-miR-100	5254.94	4361.09	0	444.18	82.91	95.7
24	23	PH_mr_0000093	hsa-miR-128	6268.94	4706.09	0.05	622.02	585.93	127.24
24	24	PH_mr_0002676	-	5778.94	5098.09	29.93	1839.83	293.84	278.74
24	25	PH_mr_0002162	-	6041.94	5538.09	0.05	1965.49	503.31	322.46
24	26	PH_mr_0001678	-	7840.94	6783.09	120.13	658.39	174.36	180.92
24	27	PH_mr_0001975	hsa-miR-921	6394.94	4995.09	16004.1	3654.64	212.11	894.18
24	28	PH_mr_0000042	hsa-miR-125b	18463.9	17540.1	503.34	855.36	142.12	249.92
24	29	PH_mr_0002471	hsa-miR-192	5373.94	4577.09	6.27	261.33	117.16	18.32
24	30	PH_mr_0002681	hsa-miR-455-3p	5322.94	4687.09	128.95	158.52	11.98	218.1
24	31	PH_mr_0002168	hsa-miR-302d*	7045.94	4157.09	2.16	326.11	460.14	230.66
24	32	PH_mr_0001686	hsa-miR-509-3p	7073.94	5475.09	486.29	793.64	408.1	347.04
24	33	PH_mr_0002015	hsa-miR-922	5126.94	5365.09	20.82	2402.33	150.16	435.1
24	34	PH_mr_0000010	hsa-miR-7	19585.9	19762.1	4697.06	10320.6	3425.55	4756.54
24	35	PH_mr_0000079	hsa-miR-499-5p	5340.94	5250.09	0	835.99	393.06	706.78
24	36	PH_mr_0002722	hsa-miR-599	7340.94	6362.09	18.49	1030.77	521.82	636.86
24	37	PH_mr_0002177	hsa-miR-1293	8866.94	7305.09	4.33	3929.64	1657.55	3500.54
24	38	PH_mr_0002708	hsa-miR-588	18360.9	6899.09	66.82	4603.64	970.82	355.26
24	39	PH_mr_0002066	hsa-miR-1200	7686.94	5355.09	13232.1	1817.64	365.87	397.02
24	40	PH_mr_0000045	hsa-miR-9	5666.94	4992.09	57.66	450.58	194.42	247.14
24	41	PH_mr_0000050	hsa-miR-668	4845.94	5946.09	4452.06	847.71	264.34	1350.16
24	42	PH_mr_0002778	-	12992.9	11860.1	3435.06	858.39	615.55	169.44
24	43	PH_mr_0002191	hsa-miR-663b	6583.94	6242.09	0	612.21	75.93	96
24	44	empty	empty	Background	Background	Background	Background	Background	Background
24	45	PH_mr_0001864	-	5020.94	5588.09	805.06	1033.05	328.32	575.82
24	46	PH_mr_0003338	hsa-miR-183*	5506.94	5313.09	7.44	544.39	265.32	601.38
24	47	PH_mr_0000023	hsa-miR-126	5800.94	4443.09	13302.1	1485.64	199.12	314.74
24	48	PH_mr_0002804	hsa-miR-502-5p	7102.94	6195.09	14.66	2454.64	662.55	539.38
25	1	PH_mr_0002024	hsa-miR-524-5p	7198.94	4893.09	1.11	1472.39	800.57	229.1
25	2	PH_mr_0001700	hsa-miR-106a	11083.9	9697.09	0	502.71	390.1	110.66
25	3	PH_mr_0000826	hsa-miR-1286	6055.94	4980.09	0	1559.99	249.08	85.34
25	4	PH_mr_0000029	hsa-miR-375	7693.94	4805.09	2.22	3426.68	200.88	360.92
25	5	PH_mr_0002259	hsa-miR-320a	19689.9	20517.1	9.22	16612.6	16887.5	17091.5
25	6	PH_mrc_0000006	spike-in control 6	19864.9	20363.1	17.98	16066.6	7264.55	7427.54
25	7	PH_mr_0002045	hsa-miR-600	5203.94	3843.09	0	635.11	125.39	34.54
25	8	PH_mr_0001717	-	7787.94	6125.09	3090	838.08	833.8	345.92
25	9	PH_mrc_0000014	rat u5a	6487.94	9051.09	0	2995.64	965.8	425.32
25	10	PH_mr_0002876	hsa-miR-425	4731.94	3890.09	38.37	1470.55	18.23	1932.76
25	11	PH_mr_0002271	hsa-miR-330-5p	5523.94	4211.09	30.88	1344.52	161.4	1494.54
25	12	PH_mr_0002459	hsa-miR-212	4983.94	4505.09	701.57	3573.64	228.83	824.22
25	13	PH_mr_0002052	hsa-miR-345	4861.94	3502.09	114.13	1963.39	394.6	849.2
25	14	PH_mr_0001724	hsa-miR-1178	5067.94	4304.09	0	2418.64	262.85	1084.42
25	15	PH_mr_0000766	hsa-miR-612	4745.94	4885.09	0.05	2256.99	347.57	1496.46
25	16	PH_mr_0002894	hsa-miR-216a	5202.94	4622.09	0	1368.49	97.65	163.68
25	17	PH_mr_0002293	hsa-miR-323-5p	5760.94	4867.09	886.29	1246.08	973.8	1398.28
25	18	PH_mrc_0000008	RNA U4	12787.9	13995.1	0	1447.64	942.06	1737.54
25	19	PH_mr_0002064	hsa-miR-596	5308.94	5713.09	0	1992.33	327.34	1374.86
25	20	PH_mr_0001734	hsa-miR-1205	5758.94	5519.09	0	801.64	274.32	222.1
25	21	PH_mrc_0000003	spike-in control 3	7596.94	11570.1	12296.1	2777.64	818.55	1612.02
25	22	PH_mr_0002897	hsa-miR-135a	6127.94	5439.09	0	983.83	418.34	349.4
25	23	PH_mr_0002295	hsa-miR-421	3844.94	4757.09	0	1305.83	50.7	24.54
25	24	PH_mr_0002500	hsa-miR-550	9148.94	7963.09	320.97	2187.64	1231.31	1966.54
25	25	PH_mr_0002070	hsa-miR-641	5518.94	4145.09	3.22	385.39	99.15	1503.78
25	26	PH_mr_0001735	-	12143.9	11114.1	0	2662.64	1693.55	1532.54
25	27	PH_mrc_0000013	m-3b	9095.94	12164.1	3647.06	2506.64	912.56	1759.54
25	28	PH_mr_0002920	hsa-miR-25	5554.94	5102.09	57.48	227.61	278.6	1609.12
25	29	PH_mr_0002351	hsa-miR-197	8804.94	20235.1	0	16555.6	14956.5	17101.5
25	30	PH_mr_0002516	hsa-miR-886-3p	5174.94	4302.09	2.11	362.99	215.2	169.1
25	31	empty	empty	Background	Background	Background	Background	Background	Background
25	32	PH_mr_0001749	hsa-miR-571	7633.94	6958.09	100.46	3015.64	336.34	1342.54
25	33	PH_mr_0000722	hsa-miR-302a*	5016.94	4344.09	3.27	2259.08	216.34	408.46
25	34	PH_mr_0002946	hsa-miR-19a	5232.94	5473.09	6797.06	617.05	461.82	269.6
25	35	PH_mr_0002352	hsa-miR-30e*	4764.94	4637.09	10.55	2140.33	60.43	709.2
25	36	PH_mrc_0000005	spike-in control 5	8223.94	11463.1	130.39	1308.05	1308.55	1715.54
25	37	PH_mr_0002139	hsa-miR-548o	6005.94	5210.09	4559.06	365.8	179.69	465.26
25	38	PH_mr_0001753	hsa-miR-196a*	5243.94	5118.09	3744	496.46	523.61	1474.42
25	39	PH_mr_0001611	hsa-miR-658	18476.9	19700.1	24.98	6216.64	3653.55	7032.54
25	40	PH_mr_0002947	hsa-miR-19b	5540.94	5062.09	74.42	606.77	113.4	1108.94
25	41	PH_mr_0002382	hsa-miR-328	8671.94	14744.1	6.55	8689.64	2701.55	3182.54
25	42	PH_mrc_0000007	RNA u6/ human mouse	19966.9	20401.1	7.22	16553.6	16897.5	17113.5
25	43	PH_mr_0002141	hsa-miR-548c-3p	4425.94	5186.09	2.16	216.46	84.68	852.92
25	44	PH_mr_0001621	-	5985.94	4951.09	0	741.64	179.6	1125.9
25	45	PH_mrc_0000002	spike-in control 2	6652.94	10356.1	13.82	1753.64	714.08	1829.54
25	46	PH_mr_0002951	hsa-miR-103	7054.94	7304.09	3.16	530.55	205.39	1670.08
25	47	PH_mr_0002410	hsa-miR-296-3p	19788.9	20439.1	68.49	16627.6	16889.5	16997.5
25	48	PH_mr_0002554	hsa-miR-582-3p	5211.94	6238.09	101.59	2198.64	728.74	410.08
26	1	PH_mr_0002024	hsa-miR-524-5p	6981.94	4208.09	0	1871.05	837.58	222.98
26	2	PH_mr_0001700	hsa-miR-106a	11423.9	9520.09	0	1928.39	157.37	66.58
26	3	PH_mr_0000826	hsa-miR-1286	5713.94	4987.09	0	1459.64	527.31	695.48
26	4	PH_mr_0000029	hsa-miR-375	8040.94	5324.09	0.05	2776.49	93.42	173.08
26	5	PH_mr_0002259	hsa-miR-320a	19833.9	20134.1	0	16577.6	16947.5	16991.5
26	6	PH_mrc_0000006	spike-in control 6	19973.9	19478.1	5.38	16379.6	7635.55	7511.54
26	7	PH_mr_0002045	hsa-miR-600	4838.94	4393.09	25.49	766.46	103.14	69.14
26	8	PH_mr_0001717	-	7712.94	6039.09	1786.06	566.24	335.34	267.08
26	9	PH_mrc_0000014	rat u5a	6587.94	8708.09	7.2	2509.64	937.55	1338.12
26	10	PH_mr_0002876	hsa-miR-425	4716.94	3799.09	0.22	1334.96	9.48	234.54
26	11	PH_mr_0002271	hsa-miR-330-5p	5264.94	4183.09	126.68	423.33	240.64	153.82
26	12	PH_mr_0002459	hsa-miR-212	5695.94	4279.09	127.2	2009.36	332.07	87.7
26	13	PH_mr_0002052	hsa-miR-345	4810.94	4252.09	121.68	1927.67	46.7	1031.6
26	14	PH_mr_0001724	hsa-miR-1178	4838.94	3984.09	0	2354.64	409.82	687.62
26	15	PH_mr_0000766	hsa-miR-612	5424.94	4598.09	0.27	1695.71	212.34	1414.54
26	16	PH_mr_0002894	hsa-miR-216a	5476.94	5515.09	0	1383.71	99.66	1747.54
26	17	PH_mr_0002293	hsa-miR-323-5p	6493.94	4956.09	931.95	2672.99	900.82	1879.5
26	18	PH_mrc_0000008	RNA U4	12308.9	13980.1	8.38	1621.64	1129.55	1348.54
26	19	PH_mr_0002064	hsa-miR-596	5303.94	5020.09	0.05	1787.11	323.09	166.34
26	20	PH_mr_0001734	hsa-miR-1205	5879.94	4939.09	0	692.64	241.85	237.52
26	21	PH_mrc_0000003	spike-in control 3	6931.94	11861.1	13938.1	3142.64	1049.07	670.48
26	22	PH_mr_0002897	hsa-miR-135a	5748.94	5159.09	0.05	1226.33	408.84	322.96
26	23	PH_mr_0002295	hsa-miR-421	5395.94	4440.09	0	2279.64	72.18	52.84
26	24	PH_mr_0002500	hsa-miR-550	8860.94	8037.09	0	2089.64	1085.55	2101.54
26	25	PH_mr_0002070	hsa-miR-641	5441.94	5097.09	2.27	439.46	265.07	180.44
26	26	PH_mr_0001735	-	13125.9	11803.1	2.05	2639.64	1611.55	1587.54
26	27	PH_mrc_0000013	m-3b	9401.94	13494.1	4393.06	2571.46	428.08	763.9
26	28	PH_mr_0002920	hsa-miR-25	7243.94	4883.09	57.02	1965.93	269.15	34.84
26	29	PH_mr_0002351	hsa-miR-197	9654.94	20000.1	24.55	16434.6	15337.5	16740.5
26	30	PH_mr_0002516	hsa-miR-886-3p	5445.94	4991.09	18.22	371.52	85.18	104.52
26	31	empty	empty	Background	Background	Background	Background	Background	Background
26	32	PH_mr_0001749	hsa-miR-571	6810.94	7408.09	74.48	2366.64	983.55	1427.28
26	33	PH_mr_0000722	hsa-miR-302a*	5215.94	4534.09	13.6	2279.42	228.63	405.18
26	34	PH_mr_0002946	hsa-miR-19a	5633.94	6285.09	6380.06	2155.64	194.6	343.04
26	35	PH_mr_0002352	hsa-miR-30e*	5528.94	5066.09	80.2	2011.67	177.86	538.52
26	36	PH_mrc_0000005	spike-in control 5	8718.94	10201.1	95.52	1207.02	865.06	1518.54
26	37	PH_mr_0002139	hsa-miR-548o	5800.94	5075.09	4877.06	716.08	82.94	480.98
26	38	PH_mr_0001753	hsa-miR-196a*	5034.94	5111.09	4574.06	806.83	59.18	342.2
26	39	PH_mr_0001611	hsa-miR-658	19212.9	19788.1	40.31	7399.64	4430.55	6690.54
26	40	PH_mr_0002947	hsa-miR-19b	5435.94	4759.09	9.49	1141.64	76.68	702.86
26	41	PH_mr_0002382	hsa-miR-328	6717.94	13975.1	0	8343.64	1801.55	3606.54
26	42	PH_mrc_0000007	RNA u6/ human mouse	19864.9	20439.1	7.27	16665.6	16975.5	16844.5
26	43	PH_mr_0002141	hsa-miR-548c-3p	4802.94	5018.09	17.38	803.05	403.88	806.06
26	44	PH_mr_0001621	-	5408.94	5277.09	0	1328.55	171.87	918.2
26	45	PH_mrc_0000002	spike-in control 2	6806.94	9933.09	0.22	1177.02	742.84	1510.46
26	46	PH_mr_0002951	hsa-miR-103	6392.94	7756.09	36.22	2610.05	484.84	1957.76
26	47	PH_mr_0002410	hsa-miR-296-3p	19828.9	20134.1	7.33	16670.6	16858.5	16863.5
26	48	PH_mr_0002554	hsa-miR-582-3p	5609.94	6233.09	71.86	2419.67	339.58	360.2
27	1	PH_mr_0002024	hsa-miR-524-5p	6939.94	5160.09	1.05	676.67	655.34	167.6
27	2	PH_mr_0001700	hsa-miR-106a	11934.9	10702.1	0	1534.61	159.36	66.62
27	3	PH_mr_0000826	hsa-miR-1286	5663.94	5046.09	0.11	1402.33	182.36	209.1
27	4	PH_mr_0000029	hsa-miR-375	7741.94	5369.09	0	1261.64	163.12	236.42
27	5	PH_mr_0002259	hsa-miR-320a	19812.9	20013.1	1.05	16588.6	16727.5	16964.5
27	6	PH_mrc_0000006	spike-in control 6	19903.9	20458.1	43.64	16460.6	8121.55	7703.54
27	7	PH_mr_0002045	hsa-miR-600	5152.94	4073.09	0	1082.08	316.82	107.44
27	8	PH_mr_0001717	-	8800.94	6204.09	4055.95	1792.08	439.58	352.6
27	9	PH_mrc_0000014	rat u5a	6711.94	8976.09	19.55	2869.99	916.55	1167.28
27	10	PH_mr_0002876	hsa-miR-425	5327.94	4204.09	60.88	729.99	26.21	226.9
27	11	PH_mr_0002271	hsa-miR-330-5p	5248.94	4522.09	100.86	630.71	266.07	268.64
27	12	PH_mr_0002459	hsa-miR-212	5167.94	4237.09	72.15	821.36	245.37	47.28
27	13	PH_mr_0002052	hsa-miR-345	4877.94	4052.09	147.68	1145.64	243.12	133.76
27	14	PH_mr_0001724	hsa-miR-1178	4574.94	4369.09	0.05	2579.64	268.34	150.12
27	15	PH_mr_0000766	hsa-miR-612	5108.94	4445.09	3.22	2500.36	664.06	318.82
27	16	PH_mr_0002894	hsa-miR-216a	5014.94	5362.09	0	1053.64	448.84	146.78
27	17	PH_mr_0002293	hsa-miR-323-5p	6203.94	5219.09	623.63	1302.64	1337.55	1104.24
27	18	PH_mrc_0000008	RNA U4	13070.9	14417.1	0.05	1686.64	1073.8	1304.54
27	19	PH_mr_0002064	hsa-miR-596	5726.94	5679.09	0	1462.89	503.08	374.94
27	20	PH_mr_0001734	hsa-miR-1205	5650.94	5054.09	0	852.64	297.83	130.12
27	21	PH_mrc_0000003	spike-in control 3	6510.94	11511.1	13471.1	2793.64	942.55	1083.28
27	22	PH_mr_0002897	hsa-miR-135a	5495.94	5328.09	0.05	641.74	190.37	176.2
27	23	PH_mr_0002295	hsa-miR-421	5353.94	3986.09	17.44	346.8	91.68	107.22
27	24	PH_mr_0002500	hsa-miR-550	9260.94	8893.09	21.6	2137.64	1130.55	1998.54
27	25	PH_mr_0002070	hsa-miR-641	5637.94	4538.09	0.33	529.46	155.12	110.68
27	26	PH_mr_0001735	-	12967.9	11166.1	0	3137.64	2006.55	1388.24
27	27	PH_mrc_0000013	m-3b	9727.94	12601.1	4784.06	1511.33	817.55	1055.94
27	28	PH_mr_0002920	hsa-miR-25	5298.94	5399.09	29.09	494.74	988.07	144.52
27	29	PH_mr_0002351	hsa-miR-197	9156.94	20484.1	14.27	16510.6	15194.5	16451.5
27	30	PH_mr_0002516	hsa-miR-886-3p	5055.94	5161.09	0	504.42	155.63	36.06
27	31	empty	empty	Background	Background	Background	Background	Background	Background
27	32	PH_mr_0001749	hsa-miR-571	7339.94	8072.09	50.37	1969.64	657.56	1398.02
27	33	PH_mr_0000722	hsa-miR-302a*	5253.94	4439.09	56.82	2252.33	54.94	1716.76
27	34	PH_mr_0002946	hsa-miR-19a	5750.94	5504.09	7202.06	621.67	745.58	896.86
27	35	PH_mr_0002352	hsa-miR-30e*	5043.94	4764.09	20.66	1926.67	114.16	185.4
27	36	PH_mrc_0000005	spike-in control 5	8052.94	11143.1	55.08	1310.64	915.55	1904.54
27	37	PH_mr_0002139	hsa-miR-548o	5801.94	5041.09	5281.06	489.67	29.45	425.16
27	38	PH_mr_0001753	hsa-miR-196a*	6656.94	4889.09	3952	469.36	168.36	297.56
27	39	PH_mr_0001611	hsa-miR-658	19289.9	19986.1	30.71	6916.64	4650.55	7374.54
27	40	PH_mr_0002947	hsa-miR-19b	5693.94	4751.09	10.44	565.36	142.41	729.2
27	41	PH_mr_0002382	hsa-miR-328	7493.94	13303.1	13.33	6935.64	2230.55	2249.54
27	42	PH_mrc_0000007	RNA u6/ human mouse	19987.9	20571.1	18.6	16712.6	17049.5	16976.5
27	43	PH_mr_0002141	hsa-miR-548c-3p	4937.94	5100.09	0	181.4	170.37	89.12
27	44	PH_mr_0001621	-	6228.94	4808.09	0	707.99	182.61	135.64
27	45	PH_mrc_0000002	spike-in control 2	7784.94	11002.1	0	1271.36	891.08	1809.54
27	46	PH_mr_0002951	hsa-miR-103	8556.94	7431.09	3.22	621.64	558.09	1723.82
27	47	PH_mr_0002410	hsa-miR-296-3p	19912.9	20195.1	19.55	16514.6	17001.5	17088.5
27	48	PH_mr_0002554	hsa-miR-582-3p	4853.94	7065.09	2.11	2273.64	349.06	1831.76
28	1	PH_mr_0001982	hsa-miR-548l	7593.94	5649.09	0	2017.14	443.56	860.54
28	2	PH_mr_0001757	hsa-miR-556-5p	7975.94	5948.09	10.22	1597.3	283.32	632.88
28	3	PH_mr_0002341	hsa-miR-1203	6612.94	4753.09	0.11	947.99	299.33	250.34
28	4	PH_mr_0002338	hsa-miR-30a*	6625.94	5616.09	0.05	2470.67	344.39	838.5
28	5	PH_mr_0002067	hsa-miR-615-3p	5403.94	4898.09	15937.1	1720.74	185.33	179.86
28	6	PH_mr_0002349	hsa-miR-662	5696.94	4678.09	11696.1	2282.64	149.87	174.48
28	7	PH_mr_0001994	hsa-miR-1275	19839.9	20389.1	0	16694.6	16855.5	17078.5
28	8	PH_mr_0001760	hsa-miR-944	15048.9	15539.1	63.7	2733.99	836.06	4316.54
28	9	PH_mr_0002227	-	5756.94	4410.09	12.38	1789.77	191.84	247.18
28	10	PH_mr_0002380	hsa-miR-23a	5344.94	3972.09	0	1445.33	3.74	34.46
28	11	PH_c_0000001	PH_c_0000001	5067.94	4584.09	0	2319.64	1122.55	1264.54
28	12	PH_mr_0002463	-	5060.94	5201.09	0.05	3374.74	440.34	335.84
28	13	PH_mr_0002003	hsa-miR-185*	4495.94	3714.09	0	797.99	114.14	223.84
28	14	PH_mr_0001776	hsa-miR-483-5p	19660.9	20192.1	0	16671.6	16815.5	17025.5
28	15	PH_mr_0002322	hsa-miR-622	5602.94	5241.09	0.05	1697.46	157.4	1130.02
28	16	empty	empty	Background	Background	Background	Background	Background	Background
28	17	PH_mr_0002071	hsa-miR-494	4145.94	4641.09	718.14	2483.74	123.63	226.76
28	18	PH_mr_0002945	hsa-miR-452	7911.94	7828.09	402.24	650.64	396.32	165.34
28	19	PH_mr_0002009	hsa-miR-512-3p	4309.94	3925.09	87.88	621.36	288.06	311.3
28	20	PH_mr_0001785	hsa-miR-639	7286.94	6688.09	0	1128.64	656.06	582.08
28	21	PH_mr_0002326	hsa-miR-575	5888.94	4795.09	700.95	2405.33	351.81	127.34
28	22	PH_mr_0002530	hsa-miR-181a*	5131.94	4333.09	0.11	1867.65	300.61	215.94
28	23	PH_mr_0002094	hsa-miR-504	6058.94	4861.09	0	1242.24	43.94	205.54
28	24	PH_mr_0001820	hsa-miR-330-3p	6725.94	5097.09	1284.84	1958.42	384.59	134.82
28	25	PH_mr_0002011	-	5378.94	4825.09	7.27	2123.55	131.65	280.62
28	26	PH_mr_0001792	hsa-miR-525-3p	5512.94	4536.09	985.89	2031.24	143.64	101.6
28	27	PH_mr_0002221	hsa-miR-1254	5787.94	5285.09	258.41	2197.46	249.87	2254.74
28	28	PH_mr_0002736	hsa-miR-29c	5324.94	4733.09	19.38	1859.77	270.42	74.26
28	29	PH_c_0000001	PH_c_0000001	5427.94	4369.09	16008.1	2508.05	724.06	495.38
28	30	PH_mr_0002318	hsa-miR-372	5745.94	4562.09	6.22	1836.65	240.39	333.26
28	31	PH_mr_0003460	hsa-miR-1910	5600.94	2800.09	0	1012.4	124.14	595.74
28	32	PH_mr_0001800	hsa-miR-146a*	9242.94	5095.09	765.24	482.24	214.86	435.42
28	33	PH_mr_0002142	hsa-miR-603	6970.94	5514.09	0	1216.39	315.1	469.74
28	34	PH_mr_0002764	hsa-miR-363	5296.94	4756.09	20.49	474.05	176.87	2092.2
28	35	PH_mr_0002159	hsa-miR-532-3p	10175.9	16663.1	305.86	5243.64	1932.55	2784.54
28	36	PH_mr_0002336	hsa-miR-631	6075.94	5497.09	845.62	2415.74	183.34	1631.28
28	37	PH_mr_0002019	hsa-miR-1287	4579.94	3828.09	8.16	835.74	15.98	564.56
28	38	PH_mr_0001803	-	19748.9	20488.1	20.33	13347.6	7289.55	9598.54
28	39	PH_mr_0002193	-	5248.94	5396.09	9660.06	1917.05	128.15	222.4
28	40	PH_mr_0002812	hsa-miR-133b	7503.94	7413.09	1.38	3012.33	1176.55	1199.54
28	41	PH_mr_0002170	hsa-miR-34c-5p	5554.94	4532.09	2111.62	1164.99	289.09	417.3
28	42	PH_mr_0002344	hsa-miR-489	5128.94	5299.09	15914.1	2187.33	406.81	268.96
28	43	PH_mr_0002023	hsa-miR-518f*	4051.94	4021.09	0	812.61	69.18	29.5
28	44	PH_mr_0001810	hsa-miR-573	9296.94	8203.09	2.27	4748.64	430.58	1110.02
28	45	PH_mr_0003026	-	8307.94	7810.09	201.87	2055.64	695.07	1089.54
28	46	PH_mr_0000035	-	5565.94	4976.09	7.33	1027.64	273.6	379.3
28	47	PH_mr_0002247	hsa-miR-195	6443.94	5014.09	15940.1	1567.33	399.08	240.36
28	48	PH_mr_0002372	hsa-miR-301b	6452.94	5656.09	3.11	1821.02	489.55	611.38
29	1	PH_mr_0001982	hsa-miR-548l	5838.94	5454.09	4.11	874.64	317.34	759.28
29	2	PH_mr_0001757	hsa-miR-556-5p	8096.94	5449.09	0	1699.08	126.17	283.24
29	3	PH_mr_0002341	hsa-miR-1203	6578.94	5709.09	0	1434.08	191.37	478.82
29	4	PH_mr_0002338	hsa-miR-30a*	7521.94	4834.09	14.77	2092.36	305.87	755.46
29	5	PH_mr_0002067	hsa-miR-615-3p	5487.94	4983.09	15796.1	1915.77	239.33	193.08
29	6	PH_mr_0002349	hsa-miR-662	4694.94	4975.09	11587.1	2575.64	130.39	93.36
29	7	PH_mr_0001994	hsa-miR-1275	19774.9	20516.1	0	16535.6	17002.5	17021.5
29	8	PH_mr_0001760	hsa-miR-944	16584.9	17046.1	15.93	2661.64	942.56	4057.54
29	9	PH_mr_0002227	-	5881.94	4285.09	8.2	1221.71	217.61	91.78
29	10	PH_mr_0002380	hsa-miR-23a	6878.94	3977.09	0	1700.64	13.48	27.68
29	11	PH_c_0000001	PH_c_0000001	5399.94	4742.09	0	1512.64	999.8	1243.54
29	12	PH_mr_0002463	-	5700.94	4593.09	4.22	2508.64	355.08	201.94
29	13	PH_mr_0002003	hsa-miR-185*	4335.94	3602.09	0	667.36	89.42	225.14
29	14	PH_mr_0001776	hsa-miR-483-5p	19725.9	20323.1	1.16	16596.6	16784.5	17016.5
29	15	PH_mr_0002322	hsa-miR-622	4979.94	5165.09	28.88	1699.99	343.07	118.48
29	16	empty	empty	Background	Background	Background	Background	Background	Background
29	17	PH_mr_0002071	hsa-miR-494	5250.94	4198.09	801.36	1194.02	363.12	124.2
29	18	PH_mr_0002945	hsa-miR-452	6985.94	7222.09	350.13	973.21	336.07	69.14
29	19	PH_mr_0002009	hsa-miR-512-3p	5024.94	4130.09	209.09	444.77	147.41	181.8
29	20	PH_mr_0001785	hsa-miR-639	6318.94	4918.09	1.05	1036.64	712.56	582.42
29	21	PH_mr_0002326	hsa-miR-575	5985.94	4378.09	144.5	730.64	205.1	158.86
29	22	PH_mr_0002530	hsa-miR-181a*	4514.94	4145.09	0	586.99	82.91	107.18
29	23	PH_mr_0002094	hsa-miR-504	5909.94	4417.09	0	1513.8	93.64	32.94
29	24	PH_mr_0001820	hsa-miR-330-3p	6171.94	5250.09	1116	2009.18	1432.1	114.12
29	25	PH_mr_0002011	-	5348.94	4536.09	6.22	749.99	120.39	163.98
29	26	PH_mr_0001792	hsa-miR-525-3p	5555.94	4682.09	767	1347.99	107.17	80.7
29	27	PH_mr_0002221	hsa-miR-1254	16976.9	4985.09	260.87	1412.46	267.59	128.16
29	28	PH_mr_0002736	hsa-miR-29c	5524.94	4424.09	0.11	378.42	273.91	83.92
29	29	PH_c_0000001	PH_c_0000001	5759.94	4362.09	15987.1	1129.64	708.55	425.48
29	30	PH_mr_0002318	hsa-miR-372	5673.94	4211.09	298.53	343.55	95.69	401.38
29	31	PH_mr_0003460	hsa-miR-1910	5287.94	2937.09	0	175.15	219.42	334.72
29	32	PH_mr_0001800	hsa-miR-146a*	5678.94	5455.09	565.74	1013.99	280.07	466.9
29	33	PH_mr_0002142	hsa-miR-603	6521.94	4575.09	11.16	731.74	178.65	321.42
29	34	PH_mr_0002764	hsa-miR-363	4652.94	4722.09	17.6	1060.02	157.63	98
29	35	PH_mr_0002159	hsa-miR-532-3p	10722.9	14220.1	5.22	5383.64	1473.55	2339.02
29	36	PH_mr_0002336	hsa-miR-631	6579.94	4929.09	814.89	1882.33	334.82	1373.24
29	37	PH_mr_0002019	hsa-miR-1287	4661.94	4446.09	0.11	690.39	40.71	497.16
29	38	PH_mr_0001803	-	19825.9	20304.1	7.16	14272.6	7687.55	8687.54
29	39	PH_mr_0002193	-	5589.94	5342.09	9731.06	688.33	189.61	724.22
29	40	PH_mr_0002812	hsa-miR-133b	7438.94	6678.09	48.27	1491.64	839.81	1103.54
29	41	PH_mr_0002170	hsa-miR-34c-5p	5622.94	3789.09	2518.06	801.33	363.57	418.18
29	42	PH_mr_0002344	hsa-miR-489	4091.94	4877.09	15984.1	550.46	69.92	226.74
29	43	PH_mr_0002023	hsa-miR-518f*	4131.94	4109.09	0.05	404.24	141.18	20.9
29	44	PH_mr_0001810	hsa-miR-573	9618.94	7940.09	11.27	4251.64	301.61	1441.28
29	45	PH_mr_0003026	-	8811.94	8011.09	307.98	1891.64	524.35	1634.54
29	46	PH_mr_0000035	-	7277.94	5372.09	210.48	935.99	260.12	448.94
29	47	PH_mr_0002247	hsa-miR-195	7269.94	4599.09	16069.1	2633.64	482.08	290.22
29	48	PH_mr_0002372	hsa-miR-301b	7415.94	6118.09	2.22	1758.67	414.82	379.38
30	1	PH_mr_0001982	hsa-miR-548l	7390.94	5895.09	3.16	1696.08	521.55	745.72
30	2	PH_mr_0001757	hsa-miR-556-5p	7653.94	6059.09	0.38	1354.52	239.83	280.62
30	3	PH_mr_0002341	hsa-miR-1203	6301.94	5461.09	10.16	1029.33	320.09	492.12
30	4	PH_mr_0002338	hsa-miR-30a*	6275.94	4894.09	0	2201.99	402.83	858.72
30	5	PH_mr_0002067	hsa-miR-615-3p	6862.94	4106.09	15966.1	1462.96	257.83	67.54
30	6	PH_mr_0002349	hsa-miR-662	5368.94	4494.09	12014.1	1855.02	137.63	59.06
30	7	PH_mr_0001994	hsa-miR-1275	19809.9	20483.1	0	16748.6	16883.5	16568.5
30	8	PH_mr_0001760	hsa-miR-944	17033.9	18127.1	0.11	3011.64	913.8	5962.54
30	9	PH_mr_0002227	-	5016.94	4319.09	77.48	2032.36	199.57	139.64
30	10	PH_mr_0002380	hsa-miR-23a	6185.94	3825.09	0.05	1825.64	1114.11	4.56
30	11	PH_c_0000001	PH_c_0000001	5780.94	4758.09	6.27	1015.74	700.06	852.46
30	12	PH_mr_0002463	-	4925.94	5125.09	1.16	2785.33	497.82	182.78
30	13	PH_mr_0002003	hsa-miR-185*	4854.94	4159.09	16.49	1861.05	181.36	175.54
30	14	PH_mr_0001776	hsa-miR-483-5p	19830.9	20390.1	0.05	16558.6	16728.5	17118.5
30	15	PH_mr_0002322	hsa-miR-622	5364.94	5685.09	2.27	1443.18	345.06	44.24
30	16	empty	empty	Background	Background	Background	Background	Background	Background
30	17	PH_mr_0002071	hsa-miR-494	5245.94	4572.09	707.14	1316.58	167.85	39.84
30	18	PH_mr_0002945	hsa-miR-452	8424.94	8139.09	262.58	730.99	430.09	131.18
30	19	PH_mr_0002009	hsa-miR-512-3p	6474.94	4567.09	0	1966.52	2827.39	255.26
30	20	PH_mr_0001785	hsa-miR-639	6676.94	5653.09	0	944.64	417.58	338.62
30	21	PH_mr_0002326	hsa-miR-575	5532.94	5219.09	166.05	1869.42	299.36	106.9
30	22	PH_mr_0002530	hsa-miR-181a*	5552.94	5345.09	70.48	1673.64	18.47	64.92
30	23	PH_mr_0002094	hsa-miR-504	5541.94	5083.09	41.77	1679.83	285.37	131.68
30	24	PH_mr_0001820	hsa-miR-330-3p	5912.94	4806.09	826.56	594.71	334.83	37.54
30	25	PH_mr_0002011	-	5506.94	5014.09	0	2481.11	131.6	156.8
30	26	PH_mr_0001792	hsa-miR-525-3p	5825.94	4831.09	1326.06	1026.02	385.6	126.38
30	27	PH_mr_0002221	hsa-miR-1254	15839.9	4456.09	226.77	1878.05	149.37	186.58
30	28	PH_mr_0002736	hsa-miR-29c	5767.94	4705.09	0	2072.18	161.4	1230.14
30	29	PH_c_0000001	PH_c_0000001	5595.94	4605.09	16004.1	1099.99	932.55	848.28
30	30	PH_mr_0002318	hsa-miR-372	5898.94	4535.09	8.49	2085.77	192.13	768.16
30	31	PH_mr_0003460	hsa-miR-1910	5077.94	4312.09	1.11	1443.55	43.45	538.7
30	32	PH_mr_0001800	hsa-miR-146a*	6673.94	5184.09	1092.45	393.42	465.57	362
30	33	PH_mr_0002142	hsa-miR-603	5886.94	4548.09	2.16	724.02	174.13	251
30	34	PH_mr_0002764	hsa-miR-363	5285.94	5640.09	25.98	1443.33	144.13	228.4
30	35	PH_mr_0002159	hsa-miR-532-3p	11543.9	13857.1	2.33	4952.64	1987.55	2198.54
30	36	PH_mr_0002336	hsa-miR-631	6346.94	5876.09	775.06	2509.08	193.57	467.64
30	37	PH_mr_0002019	hsa-miR-1287	5681.94	4267.09	0.05	666.8	18.47	378.82
30	38	PH_mr_0001803	-	19874.9	19902.1	9.93	12850.6	7694.55	9414.54
30	39	PH_mr_0002193	-	5871.94	5450.09	10212.1	1673.42	158.86	388.38
30	40	PH_mr_0002812	hsa-miR-133b	7016.94	6518.09	11.22	3575.71	1088.55	1199.54
30	41	PH_mr_0002170	hsa-miR-34c-5p	5503.94	5014.09	2657	2129.33	177.1	746.98
30	42	PH_mr_0002344	hsa-miR-489	6598.94	5661.09	16009.1	1639.11	237.61	145.98
30	43	PH_mr_0002023	hsa-miR-518f*	4576.94	4693.09	0	1877.3	28.71	0.78
30	44	PH_mr_0001810	hsa-miR-573	10707.9	9258.09	19.55	4621.64	127.66	578.56
30	45	PH_mr_0003026	-	7929.94	8560.09	285.91	1864.64	1228.31	1358.54
30	46	PH_mr_0000035	-	6353.94	5570.09	0	1081.67	593.31	473.98
30	47	PH_mr_0002247	hsa-miR-195	6558.94	5603.09	15806.1	1865.64	207.12	333.56
30	48	PH_mr_0002372	hsa-miR-301b	7299.94	6137.09	43.77	1530.33	344.58	243.34
31	1	PH_mr_0001935	hsa-miR-1324	5534.29	5318.36	870.96	183.15	1064.2	475.31
31	2	PH_mr_0001823	hsa-miR-1292	5524.29	5264.36	1255.03	369.86	627.2	108.45
31	3	PH_mr_0000719	hsa-miR-548k	5500.29	4543.36	1090.95	122.55	172.22	56.66
31	4	PH_mr_0001891	hsa-miR-30a	5494.29	5178.36	741.96	568.13	273.45	170.91
31	5	PH_mr_0001737	hsa-miR-28-5p	9591.29	8614.36	1996.96	904.4	1253.2	1050.27
31	6	PH_mr_0001930	hsa-let-7a*	5789.29	5379.36	858.67	2043.97	333.71	157.66
31	7	PH_mr_0001936	hsa-miR-512-5p	5081.29	4350.36	1854.17	479.2	246.21	165.32
31	8	PH_mr_0001830	hsa-miR-936	18342.3	17514.4	5401.96	5647.33	4049.2	6698.36
31	9	PH_mr_0002431	hsa-miR-548c-5p	17913.3	19120.4	5479.96	16661.3	1934.2	1813.36
31	10	PH_mr_0001893	hsa-miR-30d	17613.3	15870.4	1465.96	2524.33	1045.2	496.07
31	11	PH_mr_0001790	hsa-miR-486-5p	9891.29	7567.36	1421.96	1035.97	723.45	343.66
31	12	PH_mr_0001958	hsa-miR-544	5563.29	5141.36	1767.16	288.12	438.71	439.11
31	13	PH_mr_0001938	hsa-miR-516a-5p	7434.29	8215.36	1657.96	1962.33	738.2	1222.36
31	14	PH_mr_0001832	hsa-miR-1233	7029.29	9614.36	2309.96	5575.33	2040.2	1472.36
31	15	PH_mr_0002448	-	5956.29	6630.36	633.81	1399.76	355.71	138.49
31	16	PH_mr_0001929	hsa-miR-221	4454.29	4715.36	435.16	675.97	184.71	11.54
31	17	PH_mr_0001796	hsa-miR-551b	4923.29	4404.36	400.88	1070.33	150.98	4.46
31	18	PH_mr_0002201	hsa-miR-503	5913.29	6436.36	789.31	1953.13	738.2	250.19
31	19	PH_mr_0001941	hsa-miR-1207-3p	5870.29	4532.36	616.31	417.3	326.46	20.08
31	20	PH_mr_0001834	hsa-miR-616	8498.29	12466.4	2650.96	4915.33	2763.2	1521.36
31	21	PH_mr_0002464	hsa-miR-1225-3p	17869.3	20630.4	4108.96	15260.3	2043.2	2106.36
31	22	PH_mr_0001948	hsa-miR-199a-5p	5178.29	5137.36	324.59	611.4	393.95	42.08
31	23	PH_mr_0001817	hsa-miR-590-5p	4932.29	5081.36	624.45	673.23	314.95	53.79
31	24	PH_mr_0002204	hsa-miR-147	14096.3	14068.4	6571.96	12088.3	1800.2	5231.36
31	25	PH_mr_0001968	hsa-miR-647	5056.29	4588.36	450.17	633.76	172.72	5.42
31	26	PH_mr_0001841	hsa-miR-20b*	5216.29	5120.36	512.03	503.23	286.71	27.29
31	27	PH_mr_0002507	hsa-miR-1228	9662.29	7962.36	2842.96	2854.33	940.7	805.94
31	28	PH_mr_0002054	hsa-miR-143	12553.3	14097.4	2939.96	2224.33	554.7	1359.36
31	29	PH_mr_0001842	hsa-miR-139-5p	5777.29	5470.36	1175.09	494.6	457.46	157.45
31	30	PH_mr_0002260	hsa-miR-770-5p	6633.29	6530.36	675.09	532.56	503.46	462.11
31	31	PH_mr_0001970	hsa-miR-30b*	19660.3	20604.4	17222	16493.3	15191.2	16482.4
31	32	PH_mr_0001843	hsa-miR-1236	9099.29	9539.36	2145.96	3183.33	1278.2	1222.36
31	33	PH_mr_0002418	hsa-miR-608	19515.3	20552.4	17449	16615.3	17119.2	16873.4
31	34	PH_mr_0002107	hsa-miR-153	5171.29	5213.36	943.03	1082.23	305.46	159.32
31	35	PH_mr_0001979	hsa-miR-485-5p	5915.29	6643.36	1762.96	2357.03	358.96	433.86
31	36	PH_mr_0002292	hsa-miR-380*	5458.29	5815.36	731.38	729.6	186.72	186.82
31	37	PH_mr_0001978	hsa-miR-377*	4475.29	4667.36	2152.96	467.6	66.48	127.57
31	38	PH_mr_0001845	hsa-miR-943	5710.29	5496.36	1006.96	527.97	172.22	417.11
31	39	PH_mr_0002396	hsa-miR-191*	4898.29	5953.36	2334.95	2349.33	210.71	508.27
31	40	PH_mr_0002158	hsa-miR-129-5p	6829.29	6594.36	966.67	887.33	570.2	306.03
31	41	PH_mr_0002043	hsa-miR-496	5339.29	4882.36	536.67	2369.23	265.96	64.54
31	42	PH_mr_0002306	-	8798.29	7816.36	613.52	2047.33	320.2	62.28
31	43	PH_mr_0001981	hsa-miR-548h	4104.29	4906.36	396.38	664.13	89.22	25.83
31	44	PH_mr_0001623	hsa-miR-636	5316.29	5303.36	697.45	505.87	450.7	99.49
31	45	PH_mr_0002340	hsa-miR-33b*	5895.29	5998.36	696.03	2064.6	357.21	127.99
31	46	PH_mr_0002335	hsa-miR-30c	5745.29	7090.36	532.31	493.23	509.96	183.86
31	47	PH_mr_0002046	hsa-miR-615-5p	9168.29	9954.36	931.38	2619.5	1416.2	384.61
31	48	PH_mr_0002337	-	5585.29	7157.36	521.1	1650.97	544.7	503.28
32	1	PH_mr_0001935	hsa-miR-1324	6136.29	4495.36	915.96	2775.16	831.45	333.03
32	2	PH_mr_0001823	hsa-miR-1292	5440.29	5403.36	831.96	1153.56	591.2	134.11
32	3	PH_mr_0000719	hsa-miR-548k	4985.29	4583.36	725.17	1394.2	191.71	4.33
32	4	PH_mr_0001891	hsa-miR-30a	5239.29	5312.36	602.74	1412.66	390.71	325.53
32	5	PH_mr_0001737	hsa-miR-28-5p	9820.29	8583.36	1614.96	2796.6	1132.2	1272.31
32	6	PH_mr_0001930	hsa-let-7a*	6230.29	5514.36	906.96	1649.13	386.7	75.99
32	7	PH_mr_0001936	hsa-miR-512-5p	9705.29	4325.36	1773.52	2571.97	729.45	147.28
32	8	PH_mr_0001830	hsa-miR-936	18929.3	18606.4	4924.96	5970.33	4238.2	6924.36
32	9	PH_mr_0002431	hsa-miR-548c-5p	18161.3	19326.4	4577.96	16572.3	2067.2	1813.36
32	10	PH_mr_0001893	hsa-miR-30d	17941.3	15564.4	1997.96	3242.33	933.45	430.65
32	11	PH_mr_0001790	hsa-miR-486-5p	8947.29	7580.36	1502.96	2607.23	820.2	594.57
32	12	PH_mr_0001958	hsa-miR-544	5901.29	5247.36	564.45	1761.97	404.71	642.36
32	13	PH_mr_0001938	hsa-miR-516a-5p	6899.29	8297.36	1356.96	3639.33	795.2	1096.36
32	14	PH_mr_0001832	hsa-miR-1233	7780.29	10232.4	2252.96	5893.33	1858.2	1763.36
32	15	PH_mr_0002448	-	5759.29	5866.36	753.67	893.5	397.46	108.12
32	16	PH_mr_0001929	hsa-miR-221	4504.29	4615.36	519.81	2320.76	330.46	19.54
32	17	PH_mr_0001796	hsa-miR-551b	4842.29	4665.36	497.67	1962.33	243.46	0.08
32	18	PH_mr_0002201	hsa-miR-503	6327.29	6028.36	833.96	827.97	618.7	961.15
32	19	PH_mr_0001941	hsa-miR-1207-3p	5648.29	4688.36	633.45	1576.23	281.2	71.87
32	20	PH_mr_0001834	hsa-miR-616	8812.29	13564.4	3240.96	6250.33	2446.2	2202.36
32	21	PH_mr_0002464	hsa-miR-1225-3p	18274.3	20089.4	4200.96	13851.3	2280.2	3124.36
32	22	PH_mr_0001948	hsa-miR-199a-5p	5086.29	4908.36	330.81	1344.16	329.45	20.91
32	23	PH_mr_0001817	hsa-miR-590-5p	4451.29	4753.36	557.38	531.4	548.95	33.25
32	24	PH_mr_0002204	hsa-miR-147	13256.3	13832.4	5253.96	12063.3	1457.2	4540.36
32	25	PH_mr_0001968	hsa-miR-647	5383.29	4733.36	1186.67	477.99	296.21	3.58
32	26	PH_mr_0001841	hsa-miR-20b*	5211.29	4762.36	537.1	530.56	1473.71	159.62
32	27	PH_mr_0002507	hsa-miR-1228	9308.29	7612.36	3148.96	2168.33	1087.45	1075.27
32	28	PH_mr_0002054	hsa-miR-143	11751.3	12851.4	3498.96	1431.76	526.7	1509.36
32	29	PH_mr_0001842	hsa-miR-139-5p	5852.29	5486.36	700.96	489.4	415.21	151.07
32	30	PH_mr_0002260	hsa-miR-770-5p	7122.29	6088.36	560.81	439.83	493.2	1546.57
32	31	PH_mr_0001970	hsa-miR-30b*	19608.3	20602.4	17437	16408.3	14752.2	16358.4
32	32	PH_mr_0001843	hsa-miR-1236	9456.29	8486.36	2093.96	4142.33	1457.2	1514.36
32	33	PH_mr_0002418	hsa-miR-608	19730.3	20409.4	17507	16617.3	16790.2	16782.4
32	34	PH_mr_0002107	hsa-miR-153	4861.29	4968.36	726.31	792.6	569.46	73.91
32	35	PH_mr_0001979	hsa-miR-485-5p	6381.29	7056.36	1328.31	2642.6	548.2	255.74
32	36	PH_mr_0002292	hsa-miR-380*	5512.29	6226.36	858.03	711.97	399.96	129.74
32	37	PH_mr_0001978	hsa-miR-377*	4781.29	4558.36	2067.67	602.6	104.98	118.57
32	38	PH_mr_0001845	hsa-miR-943	5107.29	4644.36	981.96	580.23	198.47	258.57
32	39	PH_mr_0002396	hsa-miR-191*	5504.29	5872.36	813.03	2564.33	230.96	249.07
32	40	PH_mr_0002158	hsa-miR-129-5p	7871.29	7395.36	912.67	673.97	636.2	200.53
32	41	PH_mr_0002043	hsa-miR-496	5368.29	5428.36	729.03	389.69	287.71	77.32
32	42	PH_mr_0002306	-	8876.29	8881.36	804.03	2091.13	407.2	19.04
32	43	PH_mr_0001981	hsa-miR-548h	4167.29	4182.36	391.52	682.66	28.48	0.04
32	44	PH_mr_0001623	hsa-miR-636	5305.29	5578.36	749.96	561.23	372.2	76.24
32	45	PH_mr_0002340	hsa-miR-33b*	6166.29	5268.36	751.31	1665.6	439.2	146.95
32	46	PH_mr_0002335	hsa-miR-30c	4443.29	5350.36	632.95	499.2	414.2	129.53
32	47	PH_mr_0002046	hsa-miR-615-5p	9404.29	8803.36	879.31	865.13	1014.95	356.53
32	48	PH_mr_0002337	-	6174.29	5219.36	774.1	1056.23	1238.7	137.07
33	1	PH_mr_0001935	hsa-miR-1324	5970.29	5612.36	1107.96	1595.97	792.95	421.9
33	2	PH_mr_0001823	hsa-miR-1292	5546.29	5311.36	1203.96	582.89	686.2	531.28
33	3	PH_mr_0000719	hsa-miR-548k	4864.29	4907.36	1328.74	269.56	70.73	67.83
33	4	PH_mr_0001891	hsa-miR-30a	5111.29	4993.36	1200.74	337.99	254.21	299.45
33	5	PH_mr_0001737	hsa-miR-28-5p	9403.29	8915.36	3193.96	917.36	1173.2	1025.36
33	6	PH_mr_0001930	hsa-let-7a*	6635.29	5182.36	494.81	243.32	354.45	105.03
33	7	PH_mr_0001936	hsa-miR-512-5p	7335.29	4976.36	598.31	243.89	289.21	169.2
33	8	PH_mr_0001830	hsa-miR-936	19252.3	19326.4	5190.96	5754.33	3901.2	7182.36
33	9	PH_mr_0002431	hsa-miR-548c-5p	19314.3	20127.4	4904.96	16650.3	2446.2	1949.31
33	10	PH_mr_0001893	hsa-miR-30d	18957.3	16420.4	2053.96	2599.33	876.7	1093.36
33	11	PH_mr_0001790	hsa-miR-486-5p	8540.29	7174.36	1277.96	1316.97	912.45	517.48
33	12	PH_mr_0001958	hsa-miR-544	5737.29	4884.36	708.03	761.26	523.71	571.98
33	13	PH_mr_0001938	hsa-miR-516a-5p	9450.29	8822.36	1916.96	1406.3	1289.2	1368.27
33	14	PH_mr_0001832	hsa-miR-1233	8156.29	9906.36	2592.96	5665.33	2332.2	1787.36
33	15	PH_mr_0002448	-	6416.29	6157.36	966.67	1235.2	400.71	100.62
33	16	PH_mr_0001929	hsa-miR-221	4661.29	4460.36	373.31	652.33	170.96	144.32
33	17	PH_mr_0001796	hsa-miR-551b	4948.29	4488.36	548.24	1546.33	292.96	2.42
33	18	PH_mr_0002201	hsa-miR-503	6191.29	5591.36	1869.38	1799.33	433.96	316.69
33	19	PH_mr_0001941	hsa-miR-1207-3p	5501.29	4952.36	560.96	1854.33	483.2	46.83
33	20	PH_mr_0001834	hsa-miR-616	9170.29	12867.4	2687.96	4060.97	2919.2	1921.36
33	21	PH_mr_0002464	hsa-miR-1225-3p	18516.3	19903.4	3952.96	14102.3	2462.2	2618.36
33	22	PH_mr_0001948	hsa-miR-199a-5p	5077.29	4650.36	531.88	778.97	607.95	24.04
33	23	PH_mr_0001817	hsa-miR-590-5p	4693.29	4481.36	1119.6	594.13	296.95	6.71
33	24	PH_mr_0002204	hsa-miR-147	15800.3	14202.4	5914.96	11099.3	1793.2	4503.36
33	25	PH_mr_0001968	hsa-miR-647	5932.29	5094.36	497.31	1895.06	122.22	11.58
33	26	PH_mr_0001841	hsa-miR-20b*	5069.29	5005.36	414.88	925.33	153.72	380.57
33	27	PH_mr_0002507	hsa-miR-1228	8395.29	8031.36	2896.96	3078.6	1174.2	1222.15
33	28	PH_mr_0002054	hsa-miR-143	13251.3	13988.4	3830.96	1837.33	631.7	2000.36
33	29	PH_mr_0001842	hsa-miR-139-5p	5918.29	5273.36	913.96	511.13	322.21	139.32
33	30	PH_mr_0002260	hsa-miR-770-5p	6456.29	5809.36	612.38	683.4	247.71	102.49
33	31	PH_mr_0001970	hsa-miR-30b*	19699.3	20388.4	17471	16597.3	14068.2	16397.4
33	32	PH_mr_0001843	hsa-miR-1236	9035.29	7880.36	2135.96	3221.33	1095.2	1980.31
33	33	PH_mr_0002418	hsa-miR-608	19709.3	20435.4	17335	16563.3	16787.2	16822.4
33	34	PH_mr_0002107	hsa-miR-153	4987.29	4842.36	784.03	523.5	357.2	31.66
33	35	PH_mr_0001979	hsa-miR-485-5p	5850.29	6521.36	3224.1	1138.33	643.7	402.65
33	36	PH_mr_0002292	hsa-miR-380*	5795.29	5494.36	507.45	459.03	213.22	91.95
33	37	PH_mr_0001978	hsa-miR-377*	4770.29	4510.36	2044.38	608.13	124.21	173.03
33	38	PH_mr_0001845	hsa-miR-943	5178.29	4824.36	836.67	643.87	356.71	116.45
33	39	PH_mr_0002396	hsa-miR-191*	5502.29	5660.36	1093.31	2555.56	345.7	136.49
33	40	PH_mr_0002158	hsa-miR-129-5p	8040.29	7449.36	932.31	861.87	517.2	201.78
33	41	PH_mr_0002043	hsa-miR-496	4630.29	5328.36	859.31	767.33	358.7	75.91
33	42	PH_mr_0002306	-	9056.29	8987.36	990.96	663.97	187.96	152.99
33	43	PH_mr_0001981	hsa-miR-548h	4049.29	5120.36	1002.88	476.89	75.98	4.17
33	44	PH_mr_0001623	hsa-miR-636	5336.29	4862.36	619.59	584.33	336.95	148.99
33	45	PH_mr_0002340	hsa-miR-33b*	6142.29	5297.36	1281.96	1693.4	468.2	250.9
33	46	PH_mr_0002335	hsa-miR-30c	5186.29	6306.36	2084.31	502.3	432.95	223.07
33	47	PH_mr_0002046	hsa-miR-615-5p	9560.29	9019.36	1288.96	2741.33	960.95	541.48
33	48	PH_mr_0002337	-	5682.29	6116.36	1538.52	9057.33	559.2	233.03
34	1	PH_mr_0001871	hsa-miR-1229	8089.29	14434.4	1808.96	2001.33	1557.2	1385.36
34	2	PH_mr_0002518	hsa-miR-1280	19610.3	20446.4	17414	16621.3	17068.2	16922.4
34	3	PH_mr_0002968	hsa-miR-141*	5850.29	5250.36	1073.03	1382.6	256.71	132.2
34	4	PH_mr_0001421	hsa-miR-196a	13990.3	10350.4	2818.96	5720.33	2013.95	4157.36
34	5	PH_mr_0000176	hsa-miR-146a	7427.29	4822.36	867.96	1610.63	92.47	168.4
34	6	PH_mr_0000646	hsa-miR-525-5p	5921.29	4920.36	1790.96	3206.4	156.46	112.91
34	7	PH_mr_0001872	hsa-miR-24-2*	5081.29	5222.36	1745.52	540.99	301.7	108.45
34	8	PH_mr_0002519	hsa-miR-1181	10786.3	20605.4	4414.96	10534.3	2160.2	2682.36
34	9	PH_mr_0003042	hsa-miR-29b-1*	11387.3	8120.36	12364	11831.3	9213.2	13199.4
34	10	PH_mr_0001552	hsa-miR-132	19780.3	20695.4	6761.96	14088.3	7003.2	6489.36
34	11	PH_mr_0001629	hsa-miR-484	12083.3	11672.4	2866.96	3745.33	911.96	1059.11
34	12	PH_mr_0000667	-	6263.29	6001.36	2090.67	3428.5	348.95	373.61
34	13	PH_mr_0001908	-	4419.29	4621.36	1873.17	608.66	198.71	78.45
34	14	PH_mr_0002520	hsa-miR-1234	6469.29	8927.36	2035.96	3074.5	1191.2	946.36
34	15	PH_mr_0002721	-	4660.29	4939.36	1682.96	1570.03	159.46	23.46
34	16	PH_mr_0001599	hsa-miR-126*	5874.29	6543.36	1897.31	2349.76	576.95	228.65
34	17	PH_mr_0000173	hsa-miR-190b	19841.3	20494.4	17525	16616.3	16842.2	16556.4
34	18	PH_mr_0000696	hsa-miR-885-5p	6112.29	6781.36	957.67	2959.4	505.95	133.82
34	19	PH_mr_0001910	hsa-miR-20a*	4521.29	4919.36	294.38	2333.76	82.97	42.16
34	20	PH_mr_0002524	hsa-miR-548a-5p	4669.29	4498.36	678.31	2558.6	437.2	94.03
34	21	PH_mr_0002790	hsa-miR-920	9813.29	10181.4	3416.96	7087.33	1708.2	1956.36
34	22	PH_mr_0001683	hsa-miR-140-5p	5493.29	4293.36	956.96	1718.66	291.96	182.24
34	23	PH_mr_0001647	hsa-miR-411	5041.29	4932.36	635.67	578.86	172.71	0
34	24	PH_mr_0000697	hsa-miR-640	6140.29	6599.36	850.38	926.6	1068.2	180.41
34	25	empty	empty	Background	Background	Background	Background	Background	Background
34	26	PH_mr_0002527	-	5103.29	4496.36	2113.24	932.33	412.95	297.86
34	27	PH_mr_0002887	-	6423.29	5174.36	517.38	802.33	368.7	342.36
34	28	PH_mr_0001696	hsa-miR-20a	19751.3	20530.4	2207.31	1381.6	835.7	430.15
34	29	PH_mr_0001695	hsa-miR-93	18138.3	16663.4	1827.03	1375.66	203.97	40.79
34	30	PH_mr_0000704	hsa-miR-656	5998.29	5395.36	381.45	409.26	277.22	9.75
34	31	PH_mr_0001927	hsa-miR-26a-2*	4301.29	3550.36	1842.45	71.81	54.73	0
34	32	PH_mr_0002541	hsa-miR-551b*	6979.29	7133.36	2909.96	1949.33	917.45	1223.31
34	33	PH_mr_0002531	hsa-miR-181a-2*	5475.29	4997.36	1674.96	1989.33	277.45	51.79
34	34	PH_mr_0001697	hsa-miR-20b	6670.29	6822.36	1460.74	2215.76	331.7	33.25
34	35	PH_mr_0001708	hsa-miR-137	5371.29	5045.36	724.45	230.56	373.46	50.62
34	36	PH_mr_0000729	hsa-miR-499-3p	5397.29	4964.36	2569.6	865.83	315.95	3429.86
34	37	PH_mr_0001931	hsa-miR-1273	4628.29	4305.36	560.17	528.79	100.72	23.71
34	38	PH_mr_0002555	-	6821.29	7625.36	6786.96	4904.33	4453.2	3797.36
34	39	PH_mr_0001596	hsa-miR-1251	7065.29	6955.36	1665.96	1072.33	699.2	436.9
34	40	PH_mr_0001825	-	4670.29	4649.36	1988.45	671.33	241.22	50.29
34	41	PH_mr_0001710	hsa-miR-302b	4900.29	5479.36	2559.31	1059.97	143.47	223.07
34	42	PH_mr_0000385	hsa-miR-373	6498.29	8333.36	1959.52	3633.33	545.95	321.03
34	43	PH_mr_0001933	hsa-miR-518a-5p,hsa-miR-527	4308.29	4619.36	428.88	1978.63	78.22	39.04
34	44	PH_mr_0002560	hsa-miR-106a*	7869.29	7103.36	1758.96	3147.33	893.2	727.77
34	45	PH_mr_0001573	-	8544.29	8224.36	3095.96	5009.33	1081.2	2156.36
34	46	PH_mr_0001890	hsa-miR-30e	5152.29	5482.36	883.31	1278.03	356.7	276.82
34	47	PH_mr_0001726	hsa-miR-203	6167.29	6784.36	788.38	2207.97	445.71	44.29
34	48	PH_mr_0001189	hsa-miR-374a	6417.29	6622.36	1324.96	788.33	629.95	214.61
35	1	PH_mr_0001871	hsa-miR-1229	7855.29	16132.4	1978.96	2413.97	1446.2	980.36
35	2	PH_mr_0002518	hsa-miR-1280	19550.3	20392.4	17532	16604.3	17121.2	16885.4
35	3	PH_mr_0002968	hsa-miR-141*	5004.29	5598.36	1770.31	1813.66	364.96	226.36
35	4	PH_mr_0001421	hsa-miR-196a	14532.3	10397.4	2965.96	5762.33	2038.2	4360.36
35	5	PH_mr_0000176	hsa-miR-146a	7555.29	5091.36	1548.74	1686.53	229.71	262.45
35	6	PH_mr_0000646	hsa-miR-525-5p	5462.29	4463.36	2509.96	1439.3	301.96	198.7
35	7	PH_mr_0001872	hsa-miR-24-2*	4939.29	4068.36	949.31	734.23	346.95	298.65
35	8	PH_mr_0002519	hsa-miR-1181	10095.3	20618.4	4174.96	9895.33	1908.2	2908.36
35	9	PH_mr_0003042	hsa-miR-29b-1*	10921.3	8234.36	11309	12728.3	8596.2	14530.4
35	10	PH_mr_0001552	hsa-miR-132	19521.3	20601.4	6480.96	12897.3	5485.2	6218.36
35	11	PH_mr_0001629	hsa-miR-484	10865.3	9959.36	3700.95	3168.33	1261.45	1186.23
35	12	PH_mr_0000667	-	5955.29	5478.36	1768.96	2327.87	522.96	514.98
35	13	PH_mr_0001908	-	4584.29	4356.36	312.24	868.6	300.71	100.4
35	14	PH_mr_0002520	hsa-miR-1234	6588.29	7881.36	2061.96	2684.33	942.2	883.9
35	15	PH_mr_0002721	-	5040.29	4966.36	861.67	1973.2	285.71	173.53
35	16	PH_mr_0001599	hsa-miR-126*	7899.29	6318.36	901.96	1876.93	495.2	144.86
35	17	PH_mr_0000173	hsa-miR-190b	19700.3	19820.4	17367	16648.3	17036.2	16747.4
35	18	PH_mr_0000696	hsa-miR-885-5p	5695.29	6215.36	2506.96	2090.87	446.2	156.99
35	19	PH_mr_0001910	hsa-miR-20a*	4938.29	4539.36	1161.96	1035.43	260.46	19.12
35	20	PH_mr_0002524	hsa-miR-548a-5p	4846.29	4418.36	671.96	954.5	676.2	136.32
35	21	PH_mr_0002790	hsa-miR-920	9389.29	9839.36	3289.96	6433.33	2168.2	2485.36
35	22	PH_mr_0001683	hsa-miR-140-5p	5597.29	5136.36	885.31	1740.83	388.95	45.37
35	23	PH_mr_0001647	hsa-miR-411	5361.29	4810.36	462.45	1208.86	175.96	14.66
35	24	PH_mr_0000697	hsa-miR-640	6681.29	6588.36	2340.96	1353.03	451.2	411.28
35	25	empty	empty	Background	Background	Background	Background	Background	Background
35	26	PH_mr_0002527	-	4388.29	4243.36	621.31	1356.89	1006.2	88.66
35	27	PH_mr_0002887	-	6341.29	5624.36	678.17	842.87	485.95	261.99
35	28	PH_mr_0001696	hsa-miR-20a	19664.3	20631.4	1574.96	1324.13	814.2	226.95
35	29	PH_mr_0001695	hsa-miR-93	18421.3	16840.4	926.96	460.92	161.97	41.91
35	30	PH_mr_0000704	hsa-miR-656	5917.29	5086.36	547.74	516.63	228.21	4.42
35	31	PH_mr_0001927	hsa-miR-26a-2*	4242.29	3502.36	356.17	467.76	23.49	0
35	32	PH_mr_0002541	hsa-miR-551b*	6319.29	6270.36	2562.96	1755.33	631.95	1247.27
35	33	PH_mr_0002531	hsa-miR-181a-2*	5510.29	5227.36	2261.03	1928.13	294.96	55.03
35	34	PH_mr_0001697	hsa-miR-20b	7240.29	6164.36	644.31	2219.13	280.2	268.78
35	35	PH_mr_0001708	hsa-miR-137	5876.29	5277.36	1457.38	248.29	206.21	2687.99
35	36	PH_mr_0000729	hsa-miR-499-3p	5410.29	5298.36	883.96	718.3	203.96	59.2
35	37	PH_mr_0001931	hsa-miR-1273	4709.29	4801.36	719.74	721.56	1060.21	39.79
35	38	PH_mr_0002555	-	9598.29	7780.36	5856.96	6725.33	4737.2	3997.36
35	39	PH_mr_0001596	hsa-miR-1251	6358.29	6309.36	1204.96	1158.97	620.95	238.19
35	40	PH_mr_0001825	-	4655.29	4777.36	696.52	1175.87	170.71	52.66
35	41	PH_mr_0001710	hsa-miR-302b	6177.29	5280.36	1105.67	1138.76	220.21	153.83
35	42	PH_mr_0000385	hsa-miR-373	7261.29	8030.36	2686.96	3225.33	542.45	301.57
35	43	PH_mr_0001933	hsa-miR-518a-5p,hsa-miR-527	4278.29	4150.36	1320.38	1740.1	127.97	54.41
35	44	PH_mr_0002560	hsa-miR-106a*	7438.29	7305.36	2473.96	1949.33	925.2	868.31
35	45	PH_mr_0001573	-	8065.29	8516.36	3398.96	4046.33	1006.2	1030.98
35	46	PH_mr_0001890	hsa-miR-30e	5627.29	5377.36	614.03	1350.6	913.95	123.83
35	47	PH_mr_0001726	hsa-miR-203	7642.29	6310.36	1489.17	2307.93	604.2	102.08
35	48	PH_mr_0001189	hsa-miR-374a	6299.29	5686.36	1067.96	584.4	619.2	372.28
36	1	PH_mr_0001871	hsa-miR-1229	7792.29	19248.4	1941.96	2034.33	1744.95	1210.31
36	2	PH_mr_0002518	hsa-miR-1280	19792.3	20825.4	17510	16668.3	17089.2	16827.4
36	3	PH_mr_0002968	hsa-miR-141*	6240.29	5760.36	1942.96	1750.6	221.96	133.12
36	4	PH_mr_0001421	hsa-miR-196a	17370.3	12192.4	2735.96	5975.33	2354.2	4237.36
36	5	PH_mr_0000176	hsa-miR-146a	5972.29	5405.36	1377.52	979.39	226.96	41.25
36	6	PH_mr_0000646	hsa-miR-525-5p	5067.29	5039.36	2078.31	2042.33	217.96	408.98
36	7	PH_mr_0001872	hsa-miR-24-2*	4959.29	4953.36	522.38	247.72	404.95	208.2
36	8	PH_mr_0002519	hsa-miR-1181	10909.3	20770.4	4134.96	9637.33	2320.2	2888.36
36	9	PH_mr_0003042	hsa-miR-29b-1*	12962.3	8572.36	10455	12784.3	10175.2	14838.4
36	10	PH_mr_0001552	hsa-miR-132	19690.3	20480.4	7117.96	12595.3	5190.2	7305.36
36	11	PH_mr_0001629	hsa-miR-484	10430.3	10760.4	2033.96	3075.33	1703.2	1101.36
36	12	PH_mr_0000667	-	5738.29	5149.36	956.38	683.2	423.45	575.19
36	13	PH_mr_0001908	-	6923.29	4733.36	1608.45	309.19	236.21	145.24
36	14	PH_mr_0002520	hsa-miR-1234	6150.29	9331.36	1985.96	2140.33	1502.2	1066.15
36	15	PH_mr_0002721	-	4804.29	5063.36	716.31	1962.23	255.2	38.41
36	16	PH_mr_0001599	hsa-miR-126*	6410.29	6299.36	1879.96	701.33	584.2	55.25
36	17	PH_mr_0000173	hsa-miR-190b	19756.3	20704.4	17429	16658.3	16941.2	16605.4
36	18	PH_mr_0000696	hsa-miR-885-5p	5991.29	6868.36	1961.67	1499.33	651.7	156.45
36	19	PH_mr_0001910	hsa-miR-20a*	5029.29	5233.36	1011.81	921.63	258.96	50.49
36	20	PH_mr_0002524	hsa-miR-548a-5p	4828.29	4777.36	294.16	481.56	274.46	67.25
36	21	PH_mr_0002790	hsa-miR-920	10177.3	10505.4	4907.96	6850.33	2424.2	2662.36
36	22	PH_mr_0001683	hsa-miR-140-5p	5410.29	5087.36	1575.67	777.83	228.21	35.91
36	23	PH_mr_0001647	hsa-miR-411	4958.29	4477.36	515.1	1746.86	154.21	16.54
36	24	PH_mr_0000697	hsa-miR-640	6169.29	5484.36	1047.96	2605.13	511.95	802.28
36	25	empty	empty	Background	Background	Background	Background	Background	Background
36	26	PH_mr_0002527	-	5357.29	4811.36	519.81	721.93	247.45	445.53
36	27	PH_mr_0002887	-	6380.29	5362.36	829.17	1159.33	384.95	162.2
36	28	PH_mr_0001696	hsa-miR-20a	19623.3	20576.4	1625.96	1579.33	807.7	244.11
36	29	PH_mr_0001695	hsa-miR-93	18549.3	17122.4	941.67	665.63	395.7	62.25
36	30	PH_mr_0000704	hsa-miR-656	6072.29	5319.36	611.81	391.96	265.21	29.54
36	31	PH_mr_0001927	hsa-miR-26a-2*	3832.29	3776.36	174.52	591.66	66.73	0
36	32	PH_mr_0002541	hsa-miR-551b*	5936.29	6424.36	2448.96	2003.33	691.2	1521.36
36	33	PH_mr_0002531	hsa-miR-181a-2*	5562.29	5403.36	674.31	2270.97	227.45	745.44
36	34	PH_mr_0001697	hsa-miR-20b	6945.29	5922.36	1554.38	2119.3	293.96	207.24
36	35	PH_mr_0001708	hsa-miR-137	5965.29	5363.36	381.73	1500.43	332.95	45.46
36	36	PH_mr_0000729	hsa-miR-499-3p	4667.29	4838.36	820.96	469.56	327.2	19.71
36	37	PH_mr_0001931	hsa-miR-1273	5056.29	5177.36	1088.31	443.96	52.73	10.29
36	38	PH_mr_0002555	-	6097.29	7810.36	4894.96	5274.33	4022.2	3814.36
36	39	PH_mr_0001596	hsa-miR-1251	6149.29	6333.36	1531.96	861.33	1291.7	377.32
36	40	PH_mr_0001825	-	4655.29	5118.36	1194.45	1155.97	325.45	56.16
36	41	PH_mr_0001710	hsa-miR-302b	4709.29	5869.36	745.03	2025.23	171.21	133.45
36	42	PH_mr_0000385	hsa-miR-373	6668.29	6982.36	1573.96	1176.87	549.2	292.69
36	43	PH_mr_0001933	hsa-miR-518a-5p,hsa-miR-527	3632.29	4290.36	1364.03	526.2	202.71	9.5
36	44	PH_mr_0002560	hsa-miR-106a*	8621.29	6915.36	1637.96	2193.33	808.46	863.36
36	45	PH_mr_0001573	-	8305.29	8884.36	2623.96	4148.33	1079.95	1887.31
36	46	PH_mr_0001890	hsa-miR-30e	5028.29	5379.36	1396.96	1193.66	479.95	245.28
36	47	PH_mr_0001726	hsa-miR-203	6636.29	7181.36	1367.81	2205.46	531.2	454.24
36	48	PH_mr_0001189	hsa-miR-374a	6933.29	6012.36	885.31	645.2	902.2	689.27
37	1	PH_mr_0001194	hsa-miR-518c*	8522.29	7688.36	1728.96	1764.97	1089.2	1006.23
37	2	PH_mr_0002562	hsa-miR-92a-2*	15775.3	19265.4	14473	15690.3	10317.2	13923.4
37	3	PH_mr_0003381	hsa-miR-92a-1*	7179.29	6105.36	1670.96	595.42	213.47	373.69
37	4	PH_mr_0001061	hsa-miR-338-3p	9738.29	9223.36	2395.96	1469.33	816.2	1349.31
37	5	PH_mr_0001501	hsa-miR-379	6000.29	5538.36	614.1	383.56	449.95	264.07
37	6	PH_mr_0000553	hsa-miR-429	5802.29	5007.36	1535.67	1693.4	243.72	311.03
37	7	PH_mr_0001212	hsa-miR-194*	5910.29	3788.36	332.45	1249.99	216.46	92.57
37	8	PH_mr_0002564	hsa-miR-583	9539.29	6791.36	2157.96	1498.76	1175.2	1419.36
37	9	PH_mr_0003385	hsa-miR-320b	19714.3	20669.4	17471	16521.3	16950.2	16715.4
37	10	PH_mr_0001119	hsa-miR-15a	7854.29	5518.36	854.67	487.76	287.96	766.27
37	11	PH_mr_0001513	hsa-miR-491-5p	5609.29	6148.36	1902.17	2693.33	435.2	166.28
37	12	PH_mr_0000555	hsa-miR-376c	5594.29	5095.36	1139.31	2326.87	413.46	313.4
37	13	PH_mr_0001286	hsa-miR-100*	4603.29	4055.36	363.67	403.23	652.96	237.53
37	14	PH_mr_0002566	hsa-miR-548g	5128.29	5319.36	1647.88	366.26	342.95	369.44
37	15	empty	empty	Background	Background	Background	Background	Background	Background
37	16	PH_mr_0001122	hsa-miR-10a	4868.29	4403.36	841.09	872.33	261.21	48.79
37	17	PH_mr_0001542	hsa-miR-378	10146.3	7300.36	1891.38	1448.97	701.2	283.57
37	18	PH_mr_0000557	hsa-miR-376a	6427.29	5857.36	869.96	1307.33	422.45	155.95
37	19	PH_mr_0001322	hsa-miR-297	19410.3	20711.4	8159.96	16535.3	2244.2	2459.36
37	20	PH_mr_0002577	hsa-miR-935	5287.29	4390.36	230.01	1735.6	290.95	63.7
37	21	PH_mr_0003406	hsa-miR-1248	7704.29	7782.36	559.52	2271.23	665.21	217.82
37	22	PH_mr_0001124	hsa-miR-10b	4739.29	4626.36	541.81	894.59	427.2	129.32
37	23	PH_mr_0001550	hsa-miR-154	11203.3	10018.4	1919.96	2635.97	805.2	565.19
37	24	empty	empty	Background	Background	Background	Background	Background	Background
37	25	PH_mr_0001380	hsa-miR-1308	19617.3	20701.4	17411	16618.3	16848.2	16848.4
37	26	PH_mr_0002578	-	12934.3	11384.4	4165.96	8514.33	1254.2	3814.36
37	27	PH_mr_0003410	-	9476.29	16129.4	2874.96	2322.6	543.7	1016.23
37	28	PH_mr_0001128	hsa-miR-99a	5277.29	5128.36	490.31	477.03	711.96	26.91
37	29	PH_mr_0001551	hsa-miR-382	12145.3	9955.36	10709	11698.3	6932.2	9792.36
37	30	PH_mr_0000583	hsa-miR-618	3681.31	5414.36	864.96	431.43	380.96	48
37	31	PH_mr_0001428	hsa-miR-1268	19698.3	20728.4	17404	16743.3	16965.2	16695.4
37	32	PH_mr_0002579	hsa-miR-130b*	5247.29	5074.36	655.31	931.23	290.96	93.45
37	33	empty	empty	Background	Background	Background	Background	Background	Background
37	34	PH_mr_0002432	hsa-miR-548i	5598.29	5849.36	722.45	2348.33	214.71	133.74
37	35	PH_mr_0001571	hsa-miR-455-5p	6166.29	5670.36	903.1	1029.13	303.46	307.82
37	36	PH_mr_0000617	hsa-miR-554	5891.29	5507.36	2434.45	625.03	499.45	160.7
37	37	PH_mr_0001455	hsa-miR-520e	4880.29	5543.36	774.45	1327.56	104.97	49.49
37	38	PH_mr_0002593	hsa-miR-1182	19712.3	20612.4	15164	16006.3	10290.2	11575.4
37	39	PH_mr_0003438	hsa-miR-559	6831.29	19909.4	1383.96	816.87	335.7	467.28
37	40	PH_mr_0001240	hsa-miR-133a	7819.29	8309.36	1775.96	1672.33	1069.2	1050.36
37	41	PH_mr_0001589	hsa-miR-16	4782.29	5997.36	1812.96	1926.23	336.7	48.04
37	42	PH_mr_0000633	hsa-miR-569	17842.3	9459.36	1472.96	1264.6	334.2	519.69
37	43	PH_mr_0001499	hsa-miR-580	15682.3	16718.4	4117.31	3289.4	205.72	2295.23
37	44	PH_mr_0002598	hsa-miR-634	12878.3	20525.4	3961.96	9614.33	2292.7	2313.36
37	45	PH_mr_0003464	hsa-miR-1908	7051.29	6937.36	2392.96	1406.33	1070.95	596.32
37	46	PH_mr_0001363	hsa-miR-206	19679.3	20534.4	17509	16691.3	17015.2	16876.4
37	47	PH_mr_0001618	hsa-miR-138	14667.3	12130.4	3719.96	6543.33	1737.2	2566.36
37	48	empty	empty	Background	Background	Background	Background	Background	Background
38	1	PH_mr_0001194	hsa-miR-518c*	8679.29	7359.36	2107.31	1745.5	1491.2	921.36
38	2	PH_mr_0002562	hsa-miR-92a-2*	15311.3	19271.4	13291	15526.3	9632.2	13484.4
38	3	PH_mr_0003381	hsa-miR-92a-1*	6008.29	6192.36	1676.31	1749.23	169.71	161.11
38	4	PH_mr_0001061	hsa-miR-338-3p	8203.29	8876.36	1799.31	2276.23	1047.2	2441.36
38	5	PH_mr_0001501	hsa-miR-379	6672.29	5730.36	730.88	533.3	632.96	255.28
38	6	PH_mr_0000553	hsa-miR-429	5715.29	5265.36	1894.96	1829.6	254.22	166.53
38	7	PH_mr_0001212	hsa-miR-194*	4375.29	4483.36	804.38	1547.02	520.45	76.08
38	8	PH_mr_0002564	hsa-miR-583	8239.29	6795.36	2900.96	2513.13	1112.95	1980.36
38	9	PH_mr_0003385	hsa-miR-320b	19849.3	20710.4	17386	16525.3	16796.2	16586.4
38	10	PH_mr_0001119	hsa-miR-15a	6985.29	5210.36	686.38	1711.79	401.46	568.19
38	11	PH_mr_0001513	hsa-miR-491-5p	5929.29	5420.36	1212.31	2750.33	465.96	314.94
38	12	PH_mr_0000555	hsa-miR-376c	5781.29	4855.36	1385.67	1886.13	189.97	86.91
38	13	PH_mr_0001286	hsa-miR-100*	4579.29	3745.36	1624.24	2647.2	511.7	132.66
38	14	PH_mr_0002566	hsa-miR-548g	4705.29	5170.36	767.96	1971.66	362.7	269.44
38	15	empty	empty	Background	Background	Background	Background	Background	Background
38	16	PH_mr_0001122	hsa-miR-10a	6332.29	4632.36	418.81	1085.36	203.22	17.58
38	17	PH_mr_0001542	hsa-miR-378	11240.3	7976.36	1550.67	1695.03	375.95	20.62
38	18	PH_mr_0000557	hsa-miR-376a	5592.29	5472.36	987.96	1044.5	301.21	138.45
38	19	PH_mr_0001322	hsa-miR-297	19571.3	20254.4	8247.96	16540.3	2461.2	3574.36
38	20	PH_mr_0002577	hsa-miR-935	4883.29	3922.36	317.52	1192.66	337.96	34.95
38	21	PH_mr_0003406	hsa-miR-1248	8063.29	7822.36	2190.74	1914.33	542.46	185.86
38	22	PH_mr_0001124	hsa-miR-10b	5192.29	4976.36	2024.88	889.53	711.95	1031.49
38	23	PH_mr_0001550	hsa-miR-154	11728.3	9728.36	1543.96	2451.23	728.46	807.61
38	24	empty	empty	Background	Background	Background	Background	Background	Background
38	25	PH_mr_0001380	hsa-miR-1308	19794.3	20106.4	17488	16584.3	16860.2	16842.4
38	26	PH_mr_0002578	-	12977.3	11444.4	4663.96	9515.33	1167.2	3163.36
38	27	PH_mr_0003410	-	8159.29	16256.4	1760.96	3211.6	567.2	514.65
38	28	PH_mr_0001128	hsa-miR-99a	5036.29	5083.36	690.31	344.36	330.46	23.75
38	29	PH_mr_0001551	hsa-miR-382	11987.3	9588.36	10857	12270.3	6605.2	8569.36
38	30	PH_mr_0000583	hsa-miR-618	7286.29	5360.36	2020.1	394.83	566.22	36.12
38	31	PH_mr_0001428	hsa-miR-1268	19589.3	20701.4	17384	16533.3	16921.2	16742.4
38	32	PH_mr_0002579	hsa-miR-130b*	4989.29	4447.36	817.03	572.97	311.7	117.45
38	33	empty	empty	Background	Background	Background	Background	Background	Background
38	34	PH_mr_0002432	hsa-miR-548i	6038.29	4748.36	1252.96	1704.76	339.7	210.57
38	35	PH_mr_0001571	hsa-miR-455-5p	6075.29	5943.36	1546.96	795.4	343.21	246.99
38	36	PH_mr_0000617	hsa-miR-554	6050.29	5993.36	764.96	277.72	253.96	138.78
38	37	PH_mr_0001455	hsa-miR-520e	4986.29	5571.36	489.31	446.3	36.98	12.62
38	38	PH_mr_0002593	hsa-miR-1182	19806.3	20755.4	15194	15826.3	9642.2	10917.4
38	39	PH_mr_0003438	hsa-miR-559	7275.29	18766.4	1899.96	1280.33	293.21	460.77
38	40	PH_mr_0001240	hsa-miR-133a	7761.29	8522.36	1812.96	1761.33	1243.2	931.02
38	41	PH_mr_0001589	hsa-miR-16	6285.29	5832.36	1136.96	1124.6	179.47	66
38	42	PH_mr_0000633	hsa-miR-569	18033.3	9467.36	1160.38	996.33	508.2	635.11
38	43	PH_mr_0001499	hsa-miR-580	14304.3	15745.4	3917.96	1683.33	558.45	2707.36
38	44	PH_mr_0002598	hsa-miR-634	12432.3	20605.4	3999.96	9327.33	1690.2	2300.36
38	45	PH_mr_0003464	hsa-miR-1908	7647.29	6453.36	2482.96	1593.33	1361.95	865.61
38	46	PH_mr_0001363	hsa-miR-206	19746.3	20554.4	17640	16733.3	17065.2	16906.4
38	47	PH_mr_0001618	hsa-miR-138	14326.3	12303.4	3410.96	3450.33	1449.2	2624.36
38	48	empty	empty	Background	Background	Background	Background	Background	Background
39	1	PH_mr_0001194	hsa-miR-518c*	7103.29	7101.36	1450.96	1139.33	1226.2	1087.19
39	2	PH_mr_0002562	hsa-miR-92a-2*	17088.3	20392.4	13369	15719.3	10179.2	13642.4
39	3	PH_mr_0003381	hsa-miR-92a-1*	7677.29	5842.36	1635.03	1693.33	212.22	232.2
39	4	PH_mr_0001061	hsa-miR-338-3p	9510.29	9694.36	2977.96	2554.33	1407.95	2293.36
39	5	PH_mr_0001501	hsa-miR-379	6237.29	5954.36	389.52	1400.86	408.7	139.53
39	6	PH_mr_0000553	hsa-miR-429	5430.29	4913.36	1614.96	1695.36	454.46	187.41
39	7	PH_mr_0001212	hsa-miR-194*	4384.29	3875.36	379.31	57.08	255.46	56.2
39	8	PH_mr_0002564	hsa-miR-583	7845.29	7630.36	2985.96	1406.56	819.95	1681.36
39	9	PH_mr_0003385	hsa-miR-320b	19538.3	20648.4	17445	16655.3	16938.2	16653.4
39	10	PH_mr_0001119	hsa-miR-15a	6917.29	6262.36	1726.96	695.79	337.46	552.82
39	11	PH_mr_0001513	hsa-miR-491-5p	6445.29	5687.36	2021.96	872.2	613.7	383.36
39	12	PH_mr_0000555	hsa-miR-376c	6169.29	5057.36	2532.96	206.95	238.96	60.12
39	13	PH_mr_0001286	hsa-miR-100*	7114.29	4416.36	2065.09	457.4	379.97	130.82
39	14	PH_mr_0002566	hsa-miR-548g	4965.29	5341.36	965.67	442.43	309.96	376.61
39	15	empty	empty	Background	Background	Background	Background	Background	Background
39	16	PH_mr_0001122	hsa-miR-10a	4465.29	5132.36	449.67	2045.93	236.96	990.28
39	17	PH_mr_0001542	hsa-miR-378	11039.3	7808.36	1009.31	2273.33	492.95	58.83
39	18	PH_mr_0000557	hsa-miR-376a	6245.29	5038.36	841.96	1148.33	280.21	100.91
39	19	PH_mr_0001322	hsa-miR-297	19529.3	20140.4	8371.96	16528.3	1967.7	4129.36
39	20	PH_mr_0002577	hsa-miR-935	5149.29	4698.36	369.45	995.33	452.2	36.37
39	21	PH_mr_0003406	hsa-miR-1248	8093.29	7377.36	761.67	1342.23	462.46	204.37
39	22	PH_mr_0001124	hsa-miR-10b	5379.29	5141.36	568.24	2537.63	450.2	163.03
39	23	PH_mr_0001550	hsa-miR-154	10891.3	9291.36	1431.96	2389.33	1071.2	902.28
39	24	empty	empty	Background	Background	Background	Background	Background	Background
39	25	PH_mr_0001380	hsa-miR-1308	19839.3	20655.4	17448	16400.3	16885.2	16769.4
39	26	PH_mr_0002578	-	13793.3	11383.4	4516.96	9600.33	1012.45	3187.27
39	27	PH_mr_0003410	-	8151.29	16071.4	2260.96	1353.33	798.2	382.32
39	28	PH_mr_0001128	hsa-miR-99a	5445.29	5006.36	460.17	574.6	400.46	12.71
39	29	PH_mr_0001551	hsa-miR-382	13105.3	10165.4	12042	12993.3	5865.2	10771.4
39	30	PH_mr_0000583	hsa-miR-618	6101.29	5201.36	789.67	526.5	266.71	67.49
39	31	PH_mr_0001428	hsa-miR-1268	19643.3	20491.4	17183	16583.3	16916.2	15353.4
39	32	PH_mr_0002579	hsa-miR-130b*	5370.29	4912.36	554.88	439.4	263.95	71.83
39	33	empty	empty	Background	Background	Background	Background	Background	Background
39	34	PH_mr_0002432	hsa-miR-548i	5706.29	6360.36	1476.96	3207.23	365.2	490.57
39	35	PH_mr_0001571	hsa-miR-455-5p	6550.29	5388.36	1348.03	1098.87	585.7	280.57
39	36	PH_mr_0000617	hsa-miR-554	7410.29	5408.36	1016.96	654.66	510.45	135.41
39	37	PH_mr_0001455	hsa-miR-520e	4658.29	5026.36	600.31	629.4	124.97	1.12
39	38	PH_mr_0002593	hsa-miR-1182	19520.3	20704.4	15774	16282.3	9497.2	11387.4
39	39	PH_mr_0003438	hsa-miR-559	7161.29	18231.4	1933.96	1115.33	424.7	452.19
39	40	PH_mr_0001240	hsa-miR-133a	7472.29	7827.36	1698.96	1698.33	1047.2	958.31
39	41	PH_mr_0001589	hsa-miR-16	5173.29	4684.36	749.74	611.3	307.95	206.86
39	42	PH_mr_0000633	hsa-miR-569	18464.3	9464.36	1205.03	1088.23	493.2	543.82
39	43	PH_mr_0001499	hsa-miR-580	15730.3	15763.4	3310.96	1587.33	1747.7	2899.36
39	44	PH_mr_0002598	hsa-miR-634	12404.3	20487.4	4475.96	9458.33	1902.2	2318.36
39	45	PH_mr_0003464	hsa-miR-1908	6992.29	6945.36	2190.96	1732.33	1277.2	884.31
39	46	PH_mr_0001363	hsa-miR-206	19783.3	20745.4	17657	16804.3	16991.2	16649.4
39	47	PH_mr_0001618	hsa-miR-138	14642.3	11827.4	3122.96	2521.93	1959.2	3232.36
39	48	empty	empty	Background	Background	Background	Background	Background	Background
40	1	PH_mr_0001192	hsa-miR-518e*,hsa-miR-519a*,hsa-miR-519b-5p,hsa-miR-519c-5p,hsa-miR-522*,hsa-miR-523*	7614.29	7017.36	1657.31	1633.2	952.7	898.36
40	2	PH_mr_0002600	hsa-miR-181c*	6195.29	4776.36	2812.03	1606.06	589.21	3314.23
40	3	PH_mr_0003302	-	9342.29	7167.36	1886.96	2423.33	126.98	1517.15
40	4	PH_mr_0000851	hsa-miR-142-5p	5893.29	5064.36	2309.67	1947.23	308.46	2209.36
40	5	PH_mr_0001390	hsa-miR-671-5p	16916.3	14938.4	3314.96	4746.33	2021.2	2119.36
40	6	PH_mr_0000158	hsa-miR-376b	7828.29	8919.36	1764.67	1607.36	349.97	871.36
40	7	PH_mr_0001205	hsa-miR-937	5228.29	4145.36	1454.31	355.19	589.45	469.15
40	8	PH_mr_0002603	hsa-miR-125b-2*	5221.29	4676.36	1322.96	206.86	471.7	128.99
40	9	PH_mr_0003309	hsa-miR-155*	5035.29	4839.36	494.67	210.69	179.47	101.2
40	10	PH_mr_0000898	hsa-miR-365	6996.29	6805.36	2116.96	1432.33	1278.2	1023.36
40	11	PH_mr_0001420	hsa-miR-196b	8460.29	7008.36	3580.31	5843.33	1049.45	3262.36
40	12	PH_mr_0002262	-	18783.3	16421.4	2500.67	2664.23	409.96	242.62
40	13	PH_mr_0001255	hsa-miR-661	4591.29	4117.36	458.88	1926.22	332.7	235.57
40	14	PH_mr_0002614	hsa-miR-604	4519.29	4585.36	2038.6	2714.99	503.71	341.69
40	15	PH_mr_0003315	-	4921.29	4855.36	1169.95	1454.03	255.96	17.91
40	16	PH_mr_0000150	hsa-let-7i	19557.3	20516.4	6903.96	7740.33	3447.2	8187.36
40	17	PH_mr_0001434	hsa-miR-708	6860.29	5649.36	1134.96	1061.33	300.7	159.74
40	18	PH_mr_0002299	hsa-miR-425*	7528.29	4951.36	1238.96	4118.33	421.46	232.49
40	19	PH_mr_0001319	hsa-miR-509-3-5p	4769.29	3543.36	665.38	1674.66	199.47	34.16
40	20	PH_mr_0002638	hsa-miR-587	17464.3	13709.4	5261.38	16505.3	4122.45	13084.4
40	21	PH_mr_0003337	hsa-miR-7-2*	4951.29	5487.36	1188.45	498.83	278.7	30.33
40	22	PH_mr_0000903	hsa-miR-1	19739.3	20407.4	17637	16845.3	17092.2	16713.4
40	23	PH_mr_0001446	hsa-miR-134	7795.29	7538.36	1585.96	2131.23	626.2	743.4
40	24	PH_mr_0000132	-	19810.3	20417.4	9673.96	13334.3	3677.2	7518.36
40	25	PH_mr_0000692	hsa-miR-637	4758.29	4710.36	577.31	3208.69	511.96	23.91
40	26	PH_mr_0002647	hsa-miR-510	4835.29	4259.36	2211.38	810.13	351.7	44.41
40	27	PH_mr_0003341	hsa-miR-888*	5972.29	5701.36	1339.31	904.66	533.2	71.49
40	28	PH_mr_0000994	hsa-miR-130b	19730.3	20747.4	10698	11466.3	2830.2	9548.36
40	29	PH_mr_0001461	hsa-miR-877	18508.3	19234.4	10969	10567.3	4496.2	9104.36
40	30	PH_mr_0000119	hsa-miR-361-3p	11825.3	12476.4	3991.96	5783.33	1581.45	3539.36
40	31	PH_mr_0001418	hsa-miR-186*	5519.29	5730.36	732.31	1332.33	117.72	116.83
40	32	PH_mr_0002694	hsa-miR-607	5136.29	4357.36	595.03	1846.36	195.96	112.08
40	33	PH_mr_0003344	-	6164.29	6260.36	1431.24	893.63	366.71	68.91
40	34	PH_mr_0000142	hsa-miR-98	19675.3	20620.4	17316	16611.3	16973.2	16882.4
40	35	PH_mr_0000207	hsa-let-7d	19566.3	20640.4	9714.96	8616.33	5525.2	8545.36
40	36	PH_mr_0000114	-	8589.29	20026.4	5120.96	5196.33	1353.45	2312.36
40	37	PH_mr_0001441	hsa-miR-1202	6600.29	8174.36	1443.96	2796.33	423.95	359.4
40	38	PH_mr_0002769	hsa-miR-1298	5392.29	5609.36	981.96	2394.93	431.7	317.77
40	39	PH_mr_0003354	hsa-miR-1258	19638.3	12900.4	17272	16649.3	16949.2	16694.4
40	40	PH_mr_0000996	hsa-miR-130a	19396.3	18905.4	2495.03	1487.87	689.95	42.91
40	41	PH_mr_0001494	hsa-miR-140-3p	4839.29	5704.36	1640.38	1204.13	274.46	98.28
40	42	PH_mr_0000096	hsa-miR-329	5545.29	6153.36	1171.1	861.13	594.2	289.07
40	43	PH_mr_0001478	hsa-miR-638	4214.29	4420.36	702.96	371.49	195.21	6.42
40	44	PH_mr_0002788	hsa-miR-376a*	5498.29	5539.36	1306.31	3031.66	283.96	243.11
40	45	PH_mr_0003356	hsa-miR-202	8631.29	8204.36	2234.96	2253.33	1237.2	1078.27
40	46	PH_mr_0001049	hsa-miR-122	19673.3	20257.4	17540	16584.3	15163.2	16771.4
40	47	PH_mr_0000205	hsa-let-7e	19857.3	20595.4	17233	16562.3	16106.2	16828.4
40	48	empty	empty	Background	Background	Background	Background	Background	Background
41	1	PH_mr_0001192	hsa-miR-518e*,hsa-miR-519a*,hsa-miR-519b-5p,hsa-miR-519c-5p,hsa-miR-522*,hsa-miR-523*	6672.29	7413.36	2085.96	1829.97	680.7	1293.36
41	2	PH_mr_0002600	hsa-miR-181c*	6283.29	4189.36	2044.67	1701.36	375.46	4396.36
41	3	PH_mr_0003302	-	9301.29	7540.36	2153.96	2640.33	348.71	1819.31
41	4	PH_mr_0000851	hsa-miR-142-5p	5758.29	5521.36	1810.96	2015.33	205.96	1211.27
41	5	PH_mr_0001390	hsa-miR-671-5p	17121.3	15301.4	3355.96	5377.33	2120.2	2098.36
41	6	PH_mr_0000158	hsa-miR-376b	7992.29	8687.36	951.31	2123.5	382.96	186.45
41	7	PH_mr_0001205	hsa-miR-937	4679.29	4059.36	553.52	1038.86	311.95	263.36
41	8	PH_mr_0002603	hsa-miR-125b-2*	5327.29	4576.36	646.52	728.49	589.2	68.16
41	9	PH_mr_0003309	hsa-miR-155*	5299.29	4392.36	443.17	200.02	278.71	52.79
41	10	PH_mr_0000898	hsa-miR-365	7668.29	6817.36	2021.96	1617.33	1144.2	931.27
41	11	PH_mr_0001420	hsa-miR-196b	8568.29	7369.36	3182.96	5965.33	1689.2	3418.36
41	12	PH_mr_0002262	-	18932.3	15964.4	2299.96	2981.33	541.96	200.32
41	13	PH_mr_0001255	hsa-miR-661	4634.29	3972.36	695.74	220.26	326.2	354.31
41	14	PH_mr_0002614	hsa-miR-604	4596.29	4929.36	623.74	1647.99	296.71	200.4
41	15	PH_mr_0003315	-	4994.29	5537.36	627.1	367.46	355.95	82.87
41	16	PH_mr_0000150	hsa-let-7i	19520.3	20661.4	6729.31	7502.33	4215.2	9081.36
41	17	PH_mr_0001434	hsa-miR-708	6956.29	6105.36	794.31	1138.23	562.2	45.45
41	18	PH_mr_0002299	hsa-miR-425*	7223.29	6128.36	1047.67	3403.87	372.21	83.87
41	19	PH_mr_0001319	hsa-miR-509-3-5p	4768.29	4037.36	1119.24	2194.13	231.71	28.62
41	20	PH_mr_0002638	hsa-miR-587	17458.3	15354.4	7411.31	16502.3	5519.2	12009.4
41	21	PH_mr_0003337	hsa-miR-7-2*	6559.29	5321.36	996.38	736.6	387.7	91.16
41	22	PH_mr_0000903	hsa-miR-1	19768.3	20692.4	17528	16623.3	17133.2	16782.4
41	23	PH_mr_0001446	hsa-miR-134	7650.29	6906.36	1217.96	1501.79	1350.2	550.86
41	24	PH_mr_0000132	-	19860.3	19964.4	8926.96	14094.3	3096.2	6466.36
41	25	PH_mr_0000692	hsa-miR-637	4425.29	4204.36	1217.38	2350.66	394.21	32.2
41	26	PH_mr_0002647	hsa-miR-510	5010.29	4628.36	1204.31	907.03	469.7	992.03
41	27	PH_mr_0003341	hsa-miR-888*	5264.29	7379.36	782.31	1063.97	512.95	233.16
41	28	PH_mr_0000994	hsa-miR-130b	19725.3	20456.4	10548	12077.3	1913.2	8714.36
41	29	PH_mr_0001461	hsa-miR-877	18280.3	18896.4	10857	12049.3	3612.2	8687.36
41	30	PH_mr_0000119	hsa-miR-361-3p	12298.3	12457.4	3547.96	7636.33	2050.2	2643.36
41	31	PH_mr_0001418	hsa-miR-186*	5405.29	5768.36	678.96	811.23	211.21	29.79
41	32	PH_mr_0002694	hsa-miR-607	4055.29	4084.36	461.67	576.03	142.72	22.54
41	33	PH_mr_0003344	-	6007.29	6415.36	1746.02	758.89	263.21	128.41
41	34	PH_mr_0000142	hsa-miR-98	19691.3	20513.4	17517	16611.3	16881.2	16747.4
41	35	PH_mr_0000207	hsa-let-7d	19600.3	17015.4	10404	9806.33	5889.2	8859.36
41	36	PH_mr_0000114	-	8251.29	19581.4	3810.96	4834.33	1342.45	1958.36
41	37	PH_mr_0001441	hsa-miR-1202	6611.29	7385.36	1673.96	2028.33	577.95	398.02
41	38	PH_mr_0002769	hsa-miR-1298	5529.29	5569.36	876.96	792.33	402.96	211.78
41	39	PH_mr_0003354	hsa-miR-1258	19728.3	12867.4	17243	16653.3	16761.2	16737.4
41	40	PH_mr_0000996	hsa-miR-130a	19345.3	19300.4	2639.96	1469.33	642.2	98.57
41	41	PH_mr_0001494	hsa-miR-140-3p	5016.29	5716.36	547.66	1419.97	305.96	435.23
41	42	PH_mr_0000096	hsa-miR-329	5176.29	6010.36	833.1	969.97	531.95	335.23
41	43	PH_mr_0001478	hsa-miR-638	3798.29	4512.36	602.74	468.87	78.48	1.25
41	44	PH_mr_0002788	hsa-miR-376a*	6375.29	5700.36	1959.96	2678.66	500.95	128.91
41	45	PH_mr_0003356	hsa-miR-202	9047.29	8700.36	1734.67	2363.33	975.7	1244.36
41	46	PH_mr_0001049	hsa-miR-122	19631.3	20388.4	17335	16493.3	14987.2	16723.4
41	47	PH_mr_0000205	hsa-let-7e	19689.3	20668.4	17311	16433.3	15932.2	16619.4
41	48	empty	empty	Background	Background	Background	Background	Background	Background
42	1	PH_mr_0001192	hsa-miR-518e*,hsa-miR-519a*,hsa-miR-519b-5p,hsa-miR-519c-5p,hsa-miR-522*,hsa-miR-523*	7161.29	7171.36	2154.1	1103.33	997.2	1674.36
42	2	PH_mr_0002600	hsa-miR-181c*	7407.29	4525.36	1438.96	665.33	830.95	4284.36
42	3	PH_mr_0003302	-	9792.29	8037.36	2108.96	2521.33	358.96	1674.36
42	4	PH_mr_0000851	hsa-miR-142-5p	5451.29	5264.36	1876.96	870.1	213.21	1466.36
42	5	PH_mr_0001390	hsa-miR-671-5p	17136.3	15755.4	3581.96	5201.33	1765.2	2284.36
42	6	PH_mr_0000158	hsa-miR-376b	8937.29	9588.36	1508.96	2093.23	375.71	269.4
42	7	PH_mr_0001205	hsa-miR-937	4865.29	4021.36	743.31	95.98	260.21	195.99
42	8	PH_mr_0002603	hsa-miR-125b-2*	5421.29	3989.36	1635.45	155.25	434.21	27.83
42	9	PH_mr_0003309	hsa-miR-155*	5425.29	4577.36	736.31	200.02	237.71	63.95
42	10	PH_mr_0000898	hsa-miR-365	7735.29	6919.36	2163.96	1351.6	1114.2	1170.36
42	11	PH_mr_0001420	hsa-miR-196b	9176.29	7072.36	2893.96	4515.33	2202.2	3760.36
42	12	PH_mr_0002262	-	19102.3	16736.4	890.96	2273.97	877.2	266.53
42	13	PH_mr_0001255	hsa-miR-661	4565.29	3955.36	478.03	291.72	131.71	278.98
42	14	PH_mr_0002614	hsa-miR-604	6175.29	5141.36	658.96	475.97	526.96	289.73
42	15	PH_mr_0003315	-	5067.29	5536.36	612.31	351.93	341.21	122.7
42	16	PH_mr_0000150	hsa-let-7i	19600.3	20651.4	8047.96	8746.33	4650.2	8277.36
42	17	PH_mr_0001434	hsa-miR-708	6823.29	5920.36	514.31	1300.23	400.46	80.49
42	18	PH_mr_0002299	hsa-miR-425*	8432.29	5319.36	1280.31	3141.33	354.2	349.45
42	19	PH_mr_0001319	hsa-miR-509-3-5p	4783.29	3814.36	1392.45	1039.33	199.21	11.62
42	20	PH_mr_0002638	hsa-miR-587	18716.3	15681.4	6440.96	16551.3	7009.2	12951.4
42	21	PH_mr_0003337	hsa-miR-7-2*	5182.29	5401.36	1151.88	642.6	313.7	182.07
42	22	PH_mr_0000903	hsa-miR-1	19793.3	20478.4	17422	16697.3	17158.2	16920.4
42	23	PH_mr_0001446	hsa-miR-134	7609.29	6865.36	1290.96	2190.33	1340.2	433.02
42	24	PH_mr_0000132	-	19724.3	20533.4	9715.96	13886.3	4511.2	7689.36
42	25	PH_mr_0000692	hsa-miR-637	4475.29	3930.36	474.02	738.13	258.46	19.79
42	26	PH_mr_0002647	hsa-miR-510	5235.29	4841.36	776.17	792.33	1111.45	25
42	27	PH_mr_0003341	hsa-miR-888*	6153.29	5729.36	900.31	911.33	348.45	168.78
42	28	PH_mr_0000994	hsa-miR-130b	19679.3	20308.4	11136	11781.3	2436.2	8989.36
42	29	PH_mr_0001461	hsa-miR-877	9771.29	19610.4	12399	11216.3	4503.2	9385.36
42	30	PH_mr_0000119	hsa-miR-361-3p	10176.3	12442.4	4197.96	6285.33	1778.2	2166.36
42	31	PH_mr_0001418	hsa-miR-186*	5355.29	5599.36	591.03	678.13	81.22	170.16
[truncated: 1,457 more rows]
